# Supplementary material for: 10-(2-Pyrid­yloxy)phenanthren-9-ol
Source: Acta Crystallogr Sect E Struct Rep Online. 2010 Aug 28;66(Pt 9):o2462. doi: 10.1107/S1600536810033489 (PMC3008099; doi:10.1107/S1600536810033489)
Supplement: Supplementary file 1 [file e-66-o2462-sup1.cif]

##############################################################################
###                                                                        ###
###        Electronic paper (Acta Crystallographica Section E)             ###
###                                                                        ###
##############################################################################
#                                                                            #
# This CIF contains the data in a paper accepted for publication in Acta     #
# Crystallographica Section E. It conforms to the requirements of Notes      #
# for Authors for Section E, and has been peer reviewed under the auspices   #
# of the IUCr Commission on Journals.                                        #
#                                                                            #
# Full details of the Crystallographic Information File format               #
# are given in the paper "The Crystallographic Information File (CIF):       #
# a New Standard Archive File for Crystallography" by S. R. Hall, F. H.      #
# Allen and I. D. Brown [Acta Cryst. (1991), A47, 655-685].                  #
#                                                                            #
# The current version of the core CIF dictionary is obtainable from          #
# ftp://ftp.iucr.org/pub/cif_core.dic. The current version number is 2.4.    #
#                                                                            #
# Software is freely available for graphical display of the structure(s) in  #
# this CIF.  For information consult the CIF home page http://www.iucr.org/  #
# cif/home.html                                                              #
#                                                                            #
# This file may be used for bona fide research purposes within the           #
# scientific community so long as proper attribution is given to the journal # 
# article from which it was obtained.                                        #
#                                                                            #
##############################################################################
                                             
data_global
_audit_creation_method     SHELXL-97
_journal_date_recd_electronic     2010-08-02
_journal_date_accepted     2010-08-19
_journal_name_full     'Acta Crystallographica, Section E'
_journal_year     2010
_journal_volume     66
_journal_issue      9
_journal_page_first     o2462
_journal_page_last     o2462
_journal_paper_category     QO
_journal_coeditor_code     LX2166
_publ_contact_author_name     'Prof. M. NizamMohideen'
_publ_contact_author_address
;
      Department of Physics
      The New College (Autonomous)
      Chennai - 600 014
      India
;
_publ_contact_author_email     'mnizam_new@yahoo.in'
_publ_contact_author_fax     ?
_publ_contact_author_phone     '91-9841459257'
_publ_section_title
;
10-(2-Pyridyloxy)phenanthren-9-ol
;
loop_
    _publ_author_name
    _publ_author_address
    'C. A. M. A. Huq'
;
Department of Chemistry
The New College (Autonomous)
Chennai 600 014
India
;
    'S. Sivakumar'
;
Department of Chemistry
The New College (Autonomous)
Chennai 600 014
India
;
    'M. NizamMohideen'
;
Department of Physics
The New College (Autonomous)
Chennai 600 014
India
;
data_I
_audit_creation_method     SHELXL-97
_chemical_name_systematic
;
10-(2-Pyridyloxy)phenanthren-9-ol
;
_chemical_name_common     ?
_chemical_formula_moiety     'C19 H13 N O2'
_chemical_formula_sum     'C19 H13 N O2'
_chemical_formula_iupac     'C19 H13 N O2'
_chemical_formula_weight     287.30
_chemical_melting_point     ?
_symmetry_cell_setting     monoclinic
_symmetry_space_group_name_H-M     'P 21/c'
_symmetry_space_group_name_Hall     '-P 2ybc'
loop_
    _symmetry_equiv_pos_as_xyz
    'x, y, z'
    '-x, y+1/2, -z+1/2'
    '-x, -y, -z'
    'x, -y-1/2, z-1/2'
_cell_length_a     8.9379(6)
_cell_length_b     8.6433(10)
_cell_length_c     18.389(3)
_cell_angle_alpha     90.00
_cell_angle_beta     96.088(8)
_cell_angle_gamma     90.00
_cell_volume     1412.6(3)
_cell_formula_units_Z     4
_cell_measurement_reflns_used     25
_cell_measurement_theta_min     20
_cell_measurement_theta_max     32
_cell_measurement_temperature     293(2)
_exptl_crystal_description     Block
_exptl_crystal_colour     yellow
_exptl_crystal_size_max     0.3
_exptl_crystal_size_mid     0.25
_exptl_crystal_size_min     0.2
_exptl_crystal_density_diffrn     1.351
_exptl_crystal_density_meas     ?
_exptl_crystal_density_method     'not measured'
_exptl_crystal_F_000     600
_exptl_absorpt_coefficient_mu     0.707
_exptl_absorpt_correction_type     none
_exptl_absorpt_process_details     ?
_exptl_absorpt_correction_T_min     ?
_exptl_absorpt_correction_T_max     ?
_exptl_special_details
;
;
_diffrn_ambient_temperature     293(2)
_diffrn_radiation_type     CuK\a
_diffrn_radiation_wavelength     1.54180
_diffrn_radiation_source     'fine-focus sealed tube'
_diffrn_radiation_monochromator     graphite
_diffrn_measurement_device_type     'Enraf--Nonius CAD-4'
_diffrn_measurement_method     '\w-2\q scan'
_diffrn_detector_area_resol_mean     ?
_diffrn_reflns_number     2530
_diffrn_reflns_av_R_equivalents     0.0357
_diffrn_reflns_av_sigmaI/netI     0.0196
_diffrn_reflns_theta_min     4.84
_diffrn_reflns_theta_max     64.91
_diffrn_reflns_theta_full     64.91
_diffrn_measured_fraction_theta_max     0.993
_diffrn_measured_fraction_theta_full     0.993
_diffrn_reflns_limit_h_min     0
_diffrn_reflns_limit_h_max     10
_diffrn_reflns_limit_k_min     0
_diffrn_reflns_limit_k_max     10
_diffrn_reflns_limit_l_min     -21
_diffrn_reflns_limit_l_max     21
_diffrn_standards_number     2
_diffrn_standards_interval_count     100
_diffrn_standards_interval_time     ?
_diffrn_standards_decay_%     0
_refine_special_details
;
Refinement of <i>F</i>^2^ against ALL reflections. The weighted <i>R</i>-factor
<i>wR</i> and goodness of fit <i>S</i> are based on <i>F</i>^2^, conventional
<i>R</i>-factors <i>R</i> are based on <i>F</i>, with <i>F</i> set to zero for
negative <i>F</i>^2^. The threshold expression of <i>F</i>^2^ >
\s(<i>F</i>^2^) is used only for calculating <i>R</i>-factors(gt) <i>etc</i>.
and is not relevant to the choice of reflections for refinement.
<i>R</i>-factors based on <i>F</i>^2^ are statistically about twice as large
as those based on <i>F</i>, and <i>R</i>- factors based on ALL data will be
even larger.
;
_reflns_number_total     2384
_reflns_number_gt     1828
_reflns_threshold_expression     I>2\s(I)
_refine_ls_structure_factor_coef     Fsqd
_refine_ls_matrix_type     full
_refine_ls_R_factor_all     0.0689
_refine_ls_R_factor_gt     0.0542
_refine_ls_wR_factor_gt     0.1460
_refine_ls_wR_factor_ref     0.1580
_refine_ls_goodness_of_fit_ref     1.074
_refine_ls_restrained_S_all     1.074
_refine_ls_number_reflns     2384
_refine_ls_number_parameters     200
_refine_ls_number_restraints     0
_refine_ls_hydrogen_treatment     constr
_refine_ls_weighting_scheme     calc
_refine_ls_weighting_details
         'calc w=1/[\s^2^(Fo^2^)+(0.0879P)^2^+0.3509P] where P=(Fo^2^+2Fc^2^)/3'
_atom_sites_solution_hydrogens     difmap
_atom_sites_solution_primary     direct
_atom_sites_solution_secondary     difmap
_refine_ls_shift/su_max     0.000
_refine_ls_shift/su_mean     0.000
_refine_diff_density_max     0.342
_refine_diff_density_min     -0.220
_refine_ls_extinction_method     'SHELXL97 (Sheldrick, 2008)'
_refine_ls_extinction_coef     0.0161(14)
_refine_ls_extinction_expression
                                  'Fc^*^=kFc[1+0.001xFc^2^\l^3^/sin(2\q)]^-1/4^'
loop_
    _atom_type_symbol
    _atom_type_description
    _atom_type_scat_dispersion_real
    _atom_type_scat_dispersion_imag
    _atom_type_scat_source
    'C' 'C' 0.0181 0.0091
                         'International Tables Vol C Tables 4.2.6.8 and 6.1.1.4'
    'H' 'H' 0.0000 0.0000
                         'International Tables Vol C Tables 4.2.6.8 and 6.1.1.4'
    'N' 'N' 0.0311 0.0180
                         'International Tables Vol C Tables 4.2.6.8 and 6.1.1.4'
    'O' 'O' 0.0492 0.0322
                         'International Tables Vol C Tables 4.2.6.8 and 6.1.1.4'
_computing_data_collection     'CAD-4 EXPRESS (Enraf--Nonius, 1994)'
_computing_cell_refinement     'CAD-4 EXPRESS (Enraf--Nonius, 1994)'
_computing_data_reduction     'XCAD4 (Harms & Wocadlo, 1995)'
_computing_structure_solution     'SHELXS97 (Sheldrick, 2008)'
_computing_structure_refinement     'SHELXL97 (Sheldrick, 2008)'
_computing_molecular_graphics
                              'ORTEP-3 (Farrugia, 1997) and PLATON (Spek, 2009)'
_computing_publication_material
                            'SHELXL97 (Sheldrick, 2008) and PLATON (Spek, 2009)'
loop_
    _atom_site_type_symbol
    _atom_site_label
    _atom_site_fract_x
    _atom_site_fract_y
    _atom_site_fract_z
    _atom_site_U_iso_or_equiv
    _atom_site_adp_type
    _atom_site_calc_flag
    _atom_site_refinement_flags
    _atom_site_occupancy
    _atom_site_disorder_assembly
    _atom_site_disorder_group
    N N1 0.28079(19) 0.0991(2) 0.50744(9) 0.0552(5) Uani d . 1 . .
    O O1 0.48937(16) 0.09045(15) 0.58522(7) 0.0539(4) Uani d . 1 . .
    O O2 0.75971(19) 0.19460(18) 0.54090(8) 0.0639(5) Uani d . 1 . .
    H H2 0.6870 0.1572 0.5161 0.096 Uiso calc R 1 . .
    C C1 0.1729(3) 0.1774(3) 0.46753(13) 0.0687(7) Uani d . 1 . .
    H H1 0.0995 0.1213 0.4392 0.082 Uiso calc R 1 . .
    C C2 0.1638(3) 0.3354(3) 0.46580(14) 0.0734(7) Uani d . 1 . .
    H H2A 0.0876 0.3854 0.4364 0.088 Uiso calc R 1 . .
    C C3 0.2706(3) 0.4179(3) 0.50877(13) 0.0675(7) Uani d . 1 . .
    H H3 0.2666 0.5254 0.5094 0.081 Uiso calc R 1 . .
    C C4 0.3832(3) 0.3413(3) 0.55083(12) 0.0566(6) Uani d . 1 . .
    H H4 0.4566 0.3949 0.5803 0.068 Uiso calc R 1 . .
    C C5 0.3832(2) 0.1817(2) 0.54766(10) 0.0470(5) Uani d . 1 . .
    C C6 0.5977(2) 0.1611(2) 0.63482(10) 0.0474(5) Uani d . 1 . .
    C C7 0.5655(2) 0.1757(2) 0.70924(11) 0.0480(5) Uani d . 1 . .
    C C8 0.4266(3) 0.1302(3) 0.73138(13) 0.0596(6) Uani d . 1 . .
    H H8 0.3536 0.0884 0.6972 0.072 Uiso calc R 1 . .
    C C9 0.3968(3) 0.1465(3) 0.80255(14) 0.0690(7) Uani d . 1 . .
    H H9 0.3042 0.1163 0.8166 0.083 Uiso calc R 1 . .
    C C10 0.5066(3) 0.2086(3) 0.85376(14) 0.0711(7) Uani d . 1 . .
    H H10 0.4870 0.2197 0.9021 0.085 Uiso calc R 1 . .
    C C11 0.6431(3) 0.2533(3) 0.83355(12) 0.0619(6) Uani d . 1 . .
    H H11 0.7152 0.2934 0.8687 0.074 Uiso calc R 1 . .
    C C12 0.6769(2) 0.2399(2) 0.76057(11) 0.0493(5) Uani d . 1 . .
    C C13 0.8179(2) 0.2907(2) 0.73679(11) 0.0501(5) Uani d . 1 . .
    C C14 0.9345(3) 0.3569(3) 0.78452(13) 0.0637(6) Uani d . 1 . .
    H H14 0.9197 0.3717 0.8333 0.076 Uiso calc R 1 . .
    C C15 1.0677(3) 0.3998(3) 0.76122(15) 0.0724(7) Uani d . 1 . .
    H H15 1.1428 0.4421 0.7942 0.087 Uiso calc R 1 . .
    C C16 1.0924(3) 0.3807(3) 0.68872(15) 0.0711(7) Uani d . 1 . .
    H H16 1.1837 0.4107 0.6731 0.085 Uiso calc R 1 . .
    C C17 0.9837(3) 0.3184(3) 0.64021(13) 0.0610(6) Uani d . 1 . .
    H H17 1.0013 0.3056 0.5916 0.073 Uiso calc R 1 . .
    C C18 0.8444(2) 0.2729(2) 0.66282(11) 0.0499(5) Uani d . 1 . .
    C C19 0.7291(2) 0.2060(2) 0.61153(10) 0.0490(5) Uani d . 1 . .
loop_
    _atom_site_aniso_label
    _atom_site_aniso_U_11
    _atom_site_aniso_U_22
    _atom_site_aniso_U_33
    _atom_site_aniso_U_12
    _atom_site_aniso_U_13
    _atom_site_aniso_U_23
    N1 0.0622(11) 0.0553(11) 0.0456(10) 0.0030(9) -0.0056(8) -0.0065(8)
    O1 0.0661(9) 0.0412(8) 0.0506(8) 0.0005(6) -0.0119(7) -0.0040(6)
    O2 0.0903(11) 0.0595(9) 0.0425(8) -0.0129(8) 0.0099(7) -0.0048(7)
    C1 0.0683(14) 0.0799(17) 0.0541(13) 0.0067(13) -0.0111(11) -0.0061(12)
    C2 0.0766(16) 0.0800(18) 0.0613(15) 0.0221(14) -0.0028(12) 0.0118(13)
    C3 0.0822(16) 0.0522(14) 0.0689(15) 0.0120(12) 0.0120(13) 0.0076(11)
    C4 0.0687(14) 0.0476(12) 0.0531(12) 0.0002(10) 0.0046(10) -0.0013(10)
    C5 0.0572(12) 0.0475(11) 0.0356(10) 0.0030(9) 0.0022(8) -0.0007(8)
    C6 0.0610(12) 0.0360(10) 0.0427(10) -0.0001(9) -0.0062(9) -0.0026(8)
    C7 0.0594(12) 0.0371(10) 0.0463(11) 0.0049(9) 0.0004(9) 0.0001(8)
    C8 0.0681(14) 0.0507(12) 0.0596(13) -0.0014(11) 0.0040(11) -0.0012(10)
    C9 0.0797(16) 0.0602(15) 0.0705(16) -0.0034(12) 0.0234(13) 0.0006(12)
    C10 0.1028(19) 0.0614(15) 0.0528(13) -0.0004(14) 0.0252(13) -0.0022(11)
    C11 0.0860(17) 0.0543(13) 0.0444(12) -0.0012(12) 0.0023(11) -0.0055(10)
    C12 0.0646(13) 0.0387(10) 0.0431(11) 0.0052(9) -0.0009(9) -0.0002(8)
    C13 0.0608(13) 0.0403(10) 0.0471(11) 0.0044(9) -0.0051(9) -0.0016(9)
    C14 0.0711(15) 0.0630(14) 0.0534(13) -0.0028(12) -0.0099(11) -0.0073(11)
    C15 0.0687(15) 0.0661(16) 0.0781(17) -0.0094(13) -0.0118(13) -0.0095(13)
    C16 0.0618(14) 0.0638(15) 0.0872(18) -0.0101(12) 0.0058(12) -0.0036(14)
    C17 0.0701(14) 0.0528(13) 0.0607(13) -0.0049(11) 0.0100(11) -0.0015(11)
    C18 0.0617(13) 0.0386(10) 0.0483(11) 0.0018(9) 0.0008(9) -0.0011(8)
    C19 0.0679(13) 0.0386(11) 0.0401(11) 0.0022(9) 0.0028(9) -0.0016(8)
_geom_special_details
;
All e.s.d.'s (except the e.s.d. in the dihedral angle between two l.s. planes)
are estimated using the full covariance matrix. The cell e.s.d.'s are taken
into account individually in the estimation of e.s.d.'s in distances, angles
and torsion angles; correlations between e.s.d.'s in cell parameters are only
used when they are defined by crystal symmetry. An approximate (isotropic)
treatment of cell e.s.d.'s is used for estimating e.s.d.'s involving l.s.
planes.
;
loop_
    _geom_bond_atom_site_label_1
    _geom_bond_atom_site_label_2
    _geom_bond_site_symmetry_2
    _geom_bond_distance
    _geom_bond_publ_flag
    N1 C5 . 1.323(3) ?
    N1 C1 . 1.333(3) ?
    O1 C5 . 1.364(2) ?
    O1 C6 . 1.398(2) ?
    O2 C19 . 1.359(2) ?
    O2 H2 . 0.8200 ?
    C1 C2 . 1.368(4) ?
    C1 H1 . 0.9300 ?
    C2 C3 . 1.372(4) ?
    C2 H2A . 0.9300 ?
    C3 C4 . 1.373(3) ?
    C3 H3 . 0.9300 ?
    C4 C5 . 1.381(3) ?
    C4 H4 . 0.9300 ?
    C6 C19 . 1.350(3) ?
    C6 C7 . 1.434(3) ?
    C7 C8 . 1.403(3) ?
    C7 C12 . 1.411(3) ?
    C8 C9 . 1.370(3) ?
    C8 H8 . 0.9300 ?
    C9 C10 . 1.394(4) ?
    C9 H9 . 0.9300 ?
    C10 C11 . 1.368(4) ?
    C10 H10 . 0.9300 ?
    C11 C12 . 1.411(3) ?
    C11 H11 . 0.9300 ?
    C12 C13 . 1.445(3) ?
    C13 C14 . 1.411(3) ?
    C13 C18 . 1.413(3) ?
    C14 C15 . 1.359(3) ?
    C14 H14 . 0.9300 ?
    C15 C16 . 1.384(4) ?
    C15 H15 . 0.9300 ?
    C16 C17 . 1.359(3) ?
    C16 H16 . 0.9300 ?
    C17 C18 . 1.410(3) ?
    C17 H17 . 0.9300 ?
    C18 C19 . 1.441(3) ?
loop_
    _geom_angle_atom_site_label_1
    _geom_angle_atom_site_label_2
    _geom_angle_atom_site_label_3
    _geom_angle_site_symmetry_1
    _geom_angle_site_symmetry_3
    _geom_angle
    _geom_angle_publ_flag
    C5 N1 C1 . . 116.8(2) ?
    C5 O1 C6 . . 118.32(15) ?
    C19 O2 H2 . . 109.5 ?
    N1 C1 C2 . . 123.9(2) ?
    N1 C1 H1 . . 118.1 ?
    C2 C1 H1 . . 118.1 ?
    C1 C2 C3 . . 118.0(2) ?
    C1 C2 H2A . . 121.0 ?
    C3 C2 H2A . . 121.0 ?
    C2 C3 C4 . . 119.8(2) ?
    C2 C3 H3 . . 120.1 ?
    C4 C3 H3 . . 120.1 ?
    C3 C4 C5 . . 117.5(2) ?
    C3 C4 H4 . . 121.2 ?
    C5 C4 H4 . . 121.2 ?
    N1 C5 O1 . . 111.97(18) ?
    N1 C5 C4 . . 123.98(19) ?
    O1 C5 C4 . . 124.04(18) ?
    C19 C6 O1 . . 118.98(18) ?
    C19 C6 C7 . . 123.17(19) ?
    O1 C6 C7 . . 117.78(18) ?
    C8 C7 C12 . . 119.97(19) ?
    C8 C7 C6 . . 121.70(19) ?
    C12 C7 C6 . . 118.32(19) ?
    C9 C8 C7 . . 121.1(2) ?
    C9 C8 H8 . . 119.5 ?
    C7 C8 H8 . . 119.5 ?
    C8 C9 C10 . . 119.4(2) ?
    C8 C9 H9 . . 120.3 ?
    C10 C9 H9 . . 120.3 ?
    C11 C10 C9 . . 120.6(2) ?
    C11 C10 H10 . . 119.7 ?
    C9 C10 H10 . . 119.7 ?
    C10 C11 C12 . . 121.5(2) ?
    C10 C11 H11 . . 119.3 ?
    C12 C11 H11 . . 119.3 ?
    C7 C12 C11 . . 117.5(2) ?
    C7 C12 C13 . . 119.54(19) ?
    C11 C12 C13 . . 122.99(19) ?
    C14 C13 C18 . . 117.1(2) ?
    C14 C13 C12 . . 123.0(2) ?
    C18 C13 C12 . . 119.90(19) ?
    C15 C14 C13 . . 121.9(2) ?
    C15 C14 H14 . . 119.0 ?
    C13 C14 H14 . . 119.0 ?
    C14 C15 C16 . . 120.4(2) ?
    C14 C15 H15 . . 119.8 ?
    C16 C15 H15 . . 119.8 ?
    C17 C16 C15 . . 120.2(2) ?
    C17 C16 H16 . . 119.9 ?
    C15 C16 H16 . . 119.9 ?
    C16 C17 C18 . . 120.6(2) ?
    C16 C17 H17 . . 119.7 ?
    C18 C17 H17 . . 119.7 ?
    C17 C18 C13 . . 119.8(2) ?
    C17 C18 C19 . . 120.7(2) ?
    C13 C18 C19 . . 119.50(19) ?
    C6 C19 O2 . . 123.53(19) ?
    C6 C19 C18 . . 119.55(18) ?
    O2 C19 C18 . . 116.91(18) ?
loop_
    _geom_torsion_atom_site_label_1
    _geom_torsion_atom_site_label_2
    _geom_torsion_atom_site_label_3
    _geom_torsion_atom_site_label_4
    _geom_torsion_site_symmetry_1
    _geom_torsion_site_symmetry_2
    _geom_torsion_site_symmetry_3
    _geom_torsion_site_symmetry_4
    _geom_torsion
    _geom_torsion_publ_flag
    C5 N1 C1 C2 . . . . 0.4(3) ?
    N1 C1 C2 C3 . . . . -1.2(4) ?
    C1 C2 C3 C4 . . . . 1.0(4) ?
    C2 C3 C4 C5 . . . . 0.0(3) ?
    C1 N1 C5 O1 . . . . -178.97(18) ?
    C1 N1 C5 C4 . . . . 0.6(3) ?
    C6 O1 C5 N1 . . . . -174.68(17) ?
    C6 O1 C5 C4 . . . . 5.7(3) ?
    C3 C4 C5 N1 . . . . -0.9(3) ?
    C3 C4 C5 O1 . . . . 178.70(18) ?
    C5 O1 C6 C19 . . . . -91.9(2) ?
    C5 O1 C6 C7 . . . . 90.9(2) ?
    C19 C6 C7 C8 . . . . 178.89(19) ?
    O1 C6 C7 C8 . . . . -4.0(3) ?
    C19 C6 C7 C12 . . . . -0.2(3) ?
    O1 C6 C7 C12 . . . . 176.95(16) ?
    C12 C7 C8 C9 . . . . -0.2(3) ?
    C6 C7 C8 C9 . . . . -179.3(2) ?
    C7 C8 C9 C10 . . . . -0.3(4) ?
    C8 C9 C10 C11 . . . . 0.0(4) ?
    C9 C10 C11 C12 . . . . 0.7(4) ?
    C8 C7 C12 C11 . . . . 0.9(3) ?
    C6 C7 C12 C11 . . . . -179.97(18) ?
    C8 C7 C12 C13 . . . . -178.16(18) ?
    C6 C7 C12 C13 . . . . 0.9(3) ?
    C10 C11 C12 C7 . . . . -1.2(3) ?
    C10 C11 C12 C13 . . . . 177.9(2) ?
    C7 C12 C13 C14 . . . . 179.54(19) ?
    C11 C12 C13 C14 . . . . 0.5(3) ?
    C7 C12 C13 C18 . . . . -1.3(3) ?
    C11 C12 C13 C18 . . . . 179.68(19) ?
    C18 C13 C14 C15 . . . . -1.1(3) ?
    C12 C13 C14 C15 . . . . 178.1(2) ?
    C13 C14 C15 C16 . . . . 0.7(4) ?
    C14 C15 C16 C17 . . . . -0.3(4) ?
    C15 C16 C17 C18 . . . . 0.3(4) ?
    C16 C17 C18 C13 . . . . -0.7(3) ?
    C16 C17 C18 C19 . . . . -179.7(2) ?
    C14 C13 C18 C17 . . . . 1.1(3) ?
    C12 C13 C18 C17 . . . . -178.16(19) ?
    C14 C13 C18 C19 . . . . -179.92(19) ?
    C12 C13 C18 C19 . . . . 0.8(3) ?
    O1 C6 C19 O2 . . . . 3.9(3) ?
    C7 C6 C19 O2 . . . . -179.02(18) ?
    O1 C6 C19 C18 . . . . -177.34(17) ?
    C7 C6 C19 C18 . . . . -0.2(3) ?
    C17 C18 C19 C6 . . . . 178.89(19) ?
    C13 C18 C19 C6 . . . . -0.1(3) ?
    C17 C18 C19 O2 . . . . -2.2(3) ?
    C13 C18 C19 O2 . . . . 178.76(17) ?
loop_
    _geom_hbond_atom_site_label_D
    _geom_hbond_atom_site_label_H
    _geom_hbond_atom_site_label_A
    _geom_hbond_site_symmetry_A
    _geom_hbond_distance_DH
    _geom_hbond_distance_HA
    _geom_hbond_distance_DA
    _geom_hbond_angle_DHA
    C3 H3 O2 3_666 0.93 2.59 3.475(3) 158.5
    C10 H10 Cg1 4_565 0.93 2.86 3.691(3) 150
    C15 H15 Cg2 2_655 0.93 2.80 3.537(3) 137
