# Supplementary material for: 10-(2-Pyrid­yloxy)phenanthren-9-ol
Source: Acta Crystallogr Sect E Struct Rep Online. 2010 Aug 28;66(Pt 9):o2462. doi: 10.1107/S1600536810033489 (PMC3008099; doi:10.1107/S1600536810033489)
Supplement: Supplementary file 2 [file e-66-o2462-Isup2.hkl]

#
# h,k,l, Fc-squared, Fo-squared, sigma(Fo-squared) and status flag
#
data_I
_shelx_title ' SIVASPI'
_shelx_refln_list_code          4
_shelx_F_calc_maximum      169.13
_exptl_crystal_F_000       600.00
_reflns_d_resolution_high  0.8512
 
loop_
 _symmetry_equiv_pos_as_xyz
 'x, y, z'
 '-x, y+1/2, -z+1/2'
 '-x, -y, -z'
 'x, -y-1/2, z-1/2'
 
_cell_length_a     8.9379
_cell_length_b     8.6433
_cell_length_c    18.3890
_cell_angle_alpha  90.000
_cell_angle_beta   96.088
_cell_angle_gamma  90.000
 
_shelx_F_squared_multiplier     1.000
 
loop_
 _refln_index_h
 _refln_index_k
 _refln_index_l
 _refln_F_squared_calc
 _refln_F_squared_meas
 _refln_F_squared_sigma
 _refln_observed_status
   1   0   0     4426.08     3230.13     32.81 o
   2   0   0       14.72       34.79      0.98 o
   3   0   0       49.12       50.58      1.46 o
   4   0   0        6.23        1.69      0.68 o
   5   0   0       10.24       12.51      0.73 o
   6   0   0       39.61       56.41      1.78 o
   7   0   0        9.83       15.91      1.12 o
   8   0   0        1.03        1.45      2.03 o
   9   0   0      235.69      259.98      6.45 o
  10   0   0        6.07        9.37      1.13 o
   1   1   0      989.25      912.29      4.10 o
   2   1   0        4.27        4.64      0.29 o
   3   1   0     1390.25     1224.58      7.34 o
   4   1   0       89.98       75.01      2.20 o
   5   1   0       79.51       54.79      1.62 o
   6   1   0        0.22        0.10      1.24 o
   7   1   0       97.37       84.13      2.63 o
   8   1   0        1.40        0.87      2.01 o
   9   1   0        3.58        4.31      2.02 o
  10   1   0       30.04       32.59      1.47 o
   0   2   0    28605.36    38369.59    216.08 o
   1   2   0      532.63      485.28      3.79 o
   2   2   0      569.19      363.67      3.72 o
   3   2   0        0.01        1.91      0.65 o
   4   2   0      290.38      324.30      4.72 o
   5   2   0      583.94      626.60      7.63 o
   6   2   0      109.54      109.86      3.26 o
   7   2   0       13.37       10.82      1.11 o
   8   2   0        0.29        3.07      1.45 o
   9   2   0        6.29        7.93      1.11 o
  10   2   0        0.86        2.20      1.31 o
   1   3   0    12601.72    12829.57    128.88 o
   2   3   0      178.89      174.11      3.02 o
   3   3   0       15.74       19.87      0.75 o
   4   3   0      102.33       97.56      2.55 o
   5   3   0       99.71       98.21      2.93 o
   6   3   0      118.58      111.78      3.53 o
   7   3   0        8.62        7.44      1.16 o
   8   3   0        5.27        6.13      1.99 o
   9   3   0        0.02        3.17      1.41 o
   0   4   0     3185.74     3657.17     15.85 o
   1   4   0       21.27       27.27      0.87 o
   2   4   0     1305.37     1264.67      9.70 o
   3   4   0        2.89        3.58      1.12 o
   4   4   0       20.58       17.10      0.91 o
   5   4   0        0.04        1.50      1.56 o
   6   4   0      463.73      486.49      8.46 o
   7   4   0        0.55        2.70      1.42 o
   8   4   0        1.71        3.21      1.83 o
   9   4   0       20.20       23.82      1.36 o
   1   5   0      840.53      994.55      9.52 o
   2   5   0       90.96       99.52      2.91 o
   3   5   0       41.87       38.22      1.29 o
   4   5   0       40.31       38.26      1.48 o
   5   5   0      498.20      501.84      8.64 o
   6   5   0        6.19        6.14      1.19 o
   7   5   0        0.00       -1.03      1.76 o
   8   5   0        0.50        1.82      1.41 o
   9   5   0        0.00       -1.26      1.26 o
   0   6   0       30.00       21.78      1.20 o
   1   6   0        0.28        0.23      1.42 o
   2   6   0       94.70       98.08      2.87 o
   3   6   0        0.36        1.84      1.75 o
   4   6   0      225.14      239.76      6.13 o
   5   6   0      742.52      778.38     11.35 o
   6   6   0       73.52       77.67      2.39 o
   7   6   0       20.20       19.70      1.49 o
   8   6   0        0.30        1.42      1.22 o
   1   7   0       16.95       21.47      1.24 o
   2   7   0        8.59        9.16      1.15 o
   3   7   0        0.09        3.28      1.70 o
   4   7   0        0.10        1.65      1.80 o
   5   7   0      493.43      532.69      9.22 o
   6   7   0       29.83       28.08      1.57 o
   7   7   0        5.49        5.26      1.02 o
   0   8   0       41.94       38.59      1.83 o
   1   8   0        2.82        2.50      1.68 o
   2   8   0        3.19        1.61      1.60 o
   3   8   0       18.06       21.95      1.53 o
   4   8   0       69.58       83.90      2.48 o
   5   8   0       42.78       40.61      1.79 o
   6   8   0        0.17        1.08      1.38 o
   1   9   0        1.50        0.00      1.67 o
   2   9   0        2.47        1.56      1.45 o
   3   9   0        0.39        1.53      1.59 o
   4   9   0       53.01       55.59      1.88 o
   0  10   0       17.38       21.32      1.21 o
   1  10   0        7.39        6.48      0.87 o
 -10   1   1        2.02        1.82      1.49 o
  -9   1   1        0.70        0.55      1.69 o
  -8   1   1       13.60       18.06      1.36 o
  -7   1   1        4.02        2.59      1.72 o
  -6   1   1        5.65        3.43      1.12 o
  -5   1   1      124.57      115.05      3.19 o
  -4   1   1       16.84       24.11      0.73 o
  -3   1   1       95.34       91.92      2.01 o
  -2   1   1      281.70      289.21      2.85 o
  -1   1   1     1119.23     1123.45      4.67 o
   0   1   1      611.70      722.72     23.64 o
   1   1   1      754.89      763.61      3.82 o
   2   1   1      371.84      314.98      3.03 o
   3   1   1       80.47       71.44      1.85 o
   4   1   1      484.85      415.30      5.01 o
   5   1   1       33.09       42.61      1.33 o
   6   1   1        2.75        1.39      1.46 o
   7   1   1       38.09       32.56      1.56 o
   8   1   1        3.25        5.68      1.87 o
   9   1   1       18.52       22.63      1.46 o
  10   1   1        0.51        3.06      1.35 o
 -10   2   1        3.80        3.37      1.59 o
  -9   2   1        0.59       -0.53      1.63 o
  -8   2   1       15.06       17.80      1.41 o
  -7   2   1        0.19       -1.35      1.70 o
  -6   2   1        2.51        1.77      1.26 o
  -5   2   1      332.71      335.52      5.64 o
  -4   2   1        1.76        2.28      0.91 o
  -3   2   1       38.64       36.26      1.14 o
  -2   2   1       20.98       43.64      1.18 o
  -1   2   1     9999.57     9290.57     90.22 o
   0   2   1      186.07      224.70     14.86 o
   1   2   1    27400.70    33706.22    201.75 o
   2   2   1       68.42       48.68      1.45 o
   3   2   1      127.85       98.18      2.31 o
   4   2   1       71.32       84.38      2.53 o
   5   2   1       53.18       37.34      1.22 o
   6   2   1       67.80       72.91      2.09 o
   7   2   1      412.46      438.86      8.11 o
   8   2   1       16.08       25.00      1.57 o
   9   2   1        5.81        2.69      1.81 o
  10   2   1        0.01        0.27      1.20 o
 -10   3   1        0.53        2.81      1.21 o
  -9   3   1        0.73        1.23      1.41 o
  -8   3   1       11.17       13.87      1.35 o
  -7   3   1       39.95       40.88      1.69 o
  -6   3   1       19.97       23.24      1.25 o
  -5   3   1       38.59       29.92      1.16 o
  -4   3   1       56.55       48.67      1.42 o
  -3   3   1      106.24       84.07      2.42 o
  -2   3   1      400.94      367.61      4.42 o
  -1   3   1      214.12      161.08      2.79 o
   0   3   1      738.21      649.08     14.10 o
   1   3   1      403.31      396.56      4.32 o
   2   3   1     2240.56     2456.39     11.67 o
   3   3   1        5.69        7.84      0.59 o
   4   3   1      104.73      107.60      3.01 o
   5   3   1       33.41       34.14      1.20 o
   6   3   1      403.58      404.28      7.41 o
   7   3   1       33.20       31.34      1.58 o
   8   3   1       20.74       25.45      1.54 o
   9   3   1        8.82        7.21      1.27 o
  -9   4   1        1.03        1.71      1.55 o
  -8   4   1        1.19        0.56      1.71 o
  -7   4   1       11.52       13.76      1.25 o
  -6   4   1      384.40      369.10      7.47 o
  -5   4   1       80.31       87.72      2.49 o
  -4   4   1       27.27       28.31      1.11 o
  -3   4   1       10.91        5.54      0.65 o
  -2   4   1       98.52       88.63      2.30 o
  -1   4   1       83.11      114.28      2.77 o
   0   4   1      252.42      262.88      6.94 o
   1   4   1     2775.23     3065.50     14.82 o
   2   4   1      177.52      193.87      3.83 o
   3   4   1      197.94      165.99      3.85 o
   4   4   1        7.23        3.47      1.40 o
   5   4   1      139.16      120.72      3.46 o
   6   4   1      127.02      123.21      3.50 o
   7   4   1       49.44       50.89      1.99 o
   8   4   1        0.55        0.96      1.59 o
   9   4   1        0.02       -0.82      1.48 o
  -9   5   1        0.05       -1.24      1.24 o
  -8   5   1        0.13        0.00      1.64 o
  -7   5   1        5.95        6.63      1.99 o
  -6   5   1       50.16       48.14      1.94 o
  -5   5   1        1.79        4.23      1.81 o
  -4   5   1        0.15        0.96      1.51 o
  -3   5   1      143.70      162.82      4.36 o
  -2   5   1        2.21        4.03      1.34 o
  -1   5   1       21.46       22.26      0.98 o
   0   5   1        5.59        4.47      0.85 o
   1   5   1       17.10       16.38      0.91 o
   2   5   1     3126.22     3554.29     19.32 o
   3   5   1       20.99       38.83      1.37 o
   4   5   1      109.04      108.29      3.32 o
   5   5   1      332.46      326.56      6.98 o
   6   5   1      404.20      397.82      8.08 o
   7   5   1        7.52        7.38      1.30 o
   8   5   1        0.16       -0.36      1.45 o
   9   5   1        1.53        0.64      1.33 o
  -8   6   1        1.68        1.82      1.41 o
  -7   6   1       56.88       60.07      2.06 o
  -6   6   1      168.29      162.97      4.66 o
  -5   6   1       41.91       43.26      1.84 o
  -4   6   1       96.92       93.97      2.85 o
  -3   6   1       82.21       95.12      2.76 o
  -2   6   1        0.05       -0.12      1.05 o
  -1   6   1       82.71       79.31      2.33 o
   0   6   1        2.21        0.77      1.03 o
   1   6   1        2.54        2.96      1.61 o
   2   6   1       38.82       44.23      1.61 o
   3   6   1      493.40      493.47      8.38 o
   4   6   1        1.07        1.27      1.88 o
   5   6   1      514.10      532.87      9.39 o
   6   6   1        1.10        0.44      1.94 o
   7   6   1       16.78       18.79      1.35 o
   8   6   1        0.30        2.59      1.19 o
  -7   7   1        0.25        3.57      1.26 o
  -6   7   1        3.13        2.16      1.70 o
  -5   7   1       62.13       69.80      2.32 o
  -4   7   1       20.94       20.51      1.66 o
  -3   7   1        0.15        5.36      1.71 o
  -2   7   1       10.82        7.82      1.15 o
  -1   7   1       26.15       29.16      1.48 o
   0   7   1       52.50       54.33      1.34 o
   1   7   1       19.52       13.94      1.30 o
   2   7   1      126.53      126.51      3.61 o
   3   7   1        3.23        4.79      2.15 o
   4   7   1      117.22      125.71      3.81 o
   5   7   1       51.65       49.46      2.03 o
   6   7   1        1.80        0.75      1.68 o
   7   7   1       10.56       13.69      1.15 o
  -6   8   1        3.93        4.09      1.31 o
  -5   8   1       30.49       32.02      1.60 o
  -4   8   1      184.27      196.08      5.56 o
  -3   8   1       15.77       15.42      1.53 o
  -2   8   1       18.71       15.22      1.41 o
  -1   8   1       28.82       29.36      1.59 o
   0   8   1       31.46       28.76      1.43 o
   1   8   1        0.38       -0.73      1.73 o
   2   8   1        4.49        1.75      1.90 o
   3   8   1      132.69      142.60      4.28 o
   4   8   1       15.77       19.24      1.58 o
   5   8   1      129.95      133.24      3.71 o
   6   8   1        9.39       10.35      1.02 o
  -4   9   1       35.98       32.57      1.49 o
  -3   9   1       33.36       36.44      1.66 o
  -2   9   1       16.39       20.56      1.31 o
  -1   9   1        6.23        9.93      1.15 o
   0   9   1        0.97        2.86      1.13 o
   1   9   1        7.28       10.07      1.18 o
   2   9   1        0.02       -0.84      1.52 o
   3   9   1        1.44        4.01      1.46 o
   4   9   1      205.72      208.33      4.87 o
  -1  10   1        5.81        3.61      1.33 o
   0  10   1       17.33       14.80      1.18 o
   1  10   1        2.54        0.96      1.29 o
 -10   0   2        4.21        5.99      1.01 o
  -9   0   2       65.94       66.37      2.25 o
  -8   0   2       11.52        9.34      1.22 o
  -7   0   2       18.23       14.96      1.17 o
  -6   0   2       29.09       37.22      1.30 o
  -5   0   2       74.34       73.52      2.21 o
  -4   0   2     4556.06     4921.95     17.98 o
  -3   0   2      173.26      128.65      2.28 o
  -2   0   2    15521.86    15444.42    117.31 o
  -1   0   2     3893.68     2934.69     34.91 o
   0   0   2      420.45      479.59      5.19 o
   1   0   2      233.51      224.15      2.00 o
   2   0   2     3581.81     2184.42     37.74 o
   3   0   2     1138.02      909.56      6.38 o
   4   0   2      266.41      201.83      3.55 o
   5   0   2        1.75        1.55      1.02 o
   6   0   2       14.59       12.10      0.96 o
   7   0   2       34.03       39.84      1.63 o
   8   0   2     1024.04     1048.70     13.01 o
   9   0   2       82.13       80.76      2.32 o
  10   0   2       12.06       13.09      1.14 o
 -10   1   2       34.97       39.64      1.62 o
  -9   1   2        3.29        4.67      1.74 o
  -8   1   2        1.79        1.01      1.80 o
  -7   1   2       14.68       20.23      1.14 o
  -6   1   2      109.80      116.92      3.31 o
  -5   1   2     1581.69     1712.55     12.16 o
  -4   1   2      413.04      365.82      4.73 o
  -3   1   2       33.62       43.24      1.25 o
  -2   1   2        5.06       18.76      0.56 o
   0   1   2     5153.30     4673.61    311.85 o
   1   1   2     6972.89     6335.47     61.04 o
   2   1   2       58.45       55.28      1.37 o
   3   1   2      262.10      286.33      3.63 o
   4   1   2        0.01        0.37      0.86 o
   5   1   2      120.96      119.94      3.37 o
   6   1   2       68.05       59.24      1.78 o
   7   1   2      577.47      591.69      9.20 o
   8   1   2      158.36      157.81      4.64 o
   9   1   2        4.62        4.57      1.94 o
  10   1   2        7.03        7.56      0.97 o
 -10   2   2        0.14       -0.09      1.38 o
  -9   2   2        4.56        3.87      1.66 o
  -8   2   2        2.21        4.58      1.85 o
  -7   2   2       29.25       25.14      1.35 o
  -6   2   2        6.20        5.66      0.86 o
  -5   2   2        0.03        2.76      0.64 o
  -4   2   2      155.21      181.37      3.55 o
  -3   2   2       31.26       28.12      0.88 o
  -2   2   2      774.96      673.61      5.20 o
  -1   2   2       68.11       64.21      1.52 o
   0   2   2     1154.34     1371.42     43.80 o
   1   2   2     3148.53     2478.41     41.62 o
   2   2   2      591.14      594.31      4.90 o
   3   2   2      311.66      296.84      4.01 o
   4   2   2      305.82      301.39      4.65 o
   5   2   2      380.18      397.65      6.20 o
   6   2   2      234.65      228.87      5.42 o
   7   2   2        3.78        4.49      2.02 o
   8   2   2      149.06      163.73      4.66 o
   9   2   2        1.02       -1.62      1.77 o
  10   2   2        0.90       -0.67      1.33 o
 -10   3   2       18.48       21.42      1.24 o
  -9   3   2       13.56       12.40      1.26 o
  -8   3   2        0.89        0.59      1.69 o
  -7   3   2        9.69       11.50      1.17 o
  -6   3   2      268.45      248.52      5.86 o
  -5   3   2     1047.02      962.84     10.08 o
  -4   3   2        4.50        4.45      0.63 o
  -3   3   2      875.62      795.78      7.36 o
  -2   3   2     1099.79     1066.85      7.71 o
  -1   3   2     1335.14     1320.30      8.11 o
   0   3   2      285.56      309.86     17.60 o
   1   3   2     3156.97     4072.05     14.57 o
   2   3   2      660.67      651.36      5.96 o
   3   3   2     2336.05     2411.55     13.15 o
   4   3   2      163.19      182.44      4.01 o
   5   3   2       22.91       22.97      1.10 o
   6   3   2        2.55        3.80      1.78 o
   7   3   2      296.71      302.34      7.01 o
   8   3   2       29.25       30.23      1.64 o
   9   3   2       25.90       25.68      1.59 o
  -9   4   2        3.81        7.37      1.01 o
  -8   4   2        6.40        6.32      1.17 o
  -7   4   2        2.29       -0.45      1.86 o
  -6   4   2      204.21      199.96      5.63 o
  -5   4   2        2.16        2.49      1.52 o
  -4   4   2       36.68       28.95      1.12 o
  -3   4   2       17.56       18.70      0.84 o
  -2   4   2      175.01      180.93      3.74 o
  -1   4   2       94.83       82.70      2.47 o
   0   4   2      169.90      182.81      4.89 o
   1   4   2      382.67      370.10      5.08 o
   2   4   2     2965.06     3263.95     16.05 o
   3   4   2        1.54        1.08      1.12 o
   4   4   2       17.39       20.53      1.01 o
   5   4   2       53.33       49.25      1.62 o
   6   4   2      691.33      664.99     10.01 o
   7   4   2        4.01        3.70      2.05 o
   8   4   2       13.77       15.05      1.34 o
   9   4   2       12.40       13.32      1.22 o
  -9   5   2        0.68        1.60      1.26 o
  -8   5   2        0.00        1.10      1.36 o
  -7   5   2        1.41        3.39      1.57 o
  -6   5   2       88.24       97.76      2.99 o
  -5   5   2       33.95       39.80      1.68 o
  -4   5   2        2.14        1.45      1.51 o
  -3   5   2       57.12       61.86      1.87 o
  -2   5   2        8.73        5.27      0.71 o
  -1   5   2       70.49      131.31      3.54 o
   0   5   2      147.50      139.44      2.57 o
   1   5   2      502.14      541.17      7.12 o
   2   5   2      356.25      365.67      6.05 o
   3   5   2      539.90      527.82      7.77 o
   4   5   2      114.96      111.25      3.39 o
   5   5   2       75.20       73.99      2.22 o
   6   5   2        0.76       -2.22      2.22 o
   7   5   2        0.98        1.15      1.77 o
   8   5   2       21.39       20.34      1.42 o
  -8   6   2        0.59        0.38      1.36 o
  -7   6   2       56.65       54.86      1.94 o
  -6   6   2       63.53       67.08      2.29 o
  -5   6   2        3.64        2.38      1.95 o
  -4   6   2      139.24      134.16      4.13 o
  -3   6   2        4.92        5.54      1.74 o
  -2   6   2        0.19       -0.36      1.28 o
  -1   6   2        0.29        0.80      1.22 o
   0   6   2       39.66       45.89      1.07 o
   1   6   2      386.61      405.68      7.10 o
   2   6   2      359.31      353.02      6.83 o
   3   6   2       41.36       41.15      1.67 o
   4   6   2      360.42      368.00      7.58 o
   5   6   2      119.67      126.28      3.70 o
   6   6   2       59.14       69.10      2.24 o
   7   6   2       19.66       17.80      1.35 o
   8   6   2        0.07        2.22      1.13 o
  -7   7   2        4.63        4.45      1.40 o
  -6   7   2       66.19       64.07      2.07 o
  -5   7   2       94.13       96.16      2.99 o
  -4   7   2       38.85       39.23      1.87 o
  -3   7   2       14.82       15.14      1.33 o
  -2   7   2       24.94       27.94      1.49 o
  -1   7   2        0.02        3.47      1.60 o
   0   7   2       77.51       73.80      1.58 o
   1   7   2       37.77       33.19      1.55 o
   2   7   2        5.47        4.32      2.09 o
   3   7   2     1198.71     1228.34     14.11 o
   4   7   2      147.40      135.79      3.85 o
   5   7   2       73.90       76.98      2.32 o
   6   7   2        0.11       -0.61      1.59 o
   7   7   2        0.94        0.19      1.25 o
  -6   8   2        2.77        4.35      1.40 o
  -5   8   2       19.09       19.71      1.40 o
  -4   8   2       36.58       38.71      1.75 o
  -3   8   2       12.55       10.93      1.32 o
  -2   8   2       16.03       20.28      1.47 o
  -1   8   2       64.77       69.38      2.22 o
   0   8   2      274.83      286.38      4.86 o
   1   8   2       25.02       25.26      1.61 o
   2   8   2       19.91       21.94      1.52 o
   3   8   2       20.38       16.49      1.50 o
   4   8   2        4.79        5.63      1.93 o
   5   8   2        2.33        2.68      1.73 o
   6   8   2        3.93        4.10      1.47 o
  -4   9   2      107.93      121.48      3.23 o
  -3   9   2        1.23        1.95      1.45 o
  -2   9   2        4.47        4.87      1.53 o
  -1   9   2       17.63       13.04      1.17 o
   0   9   2       95.31       99.62      2.77 o
   1   9   2        0.54        4.12      1.66 o
   2   9   2        6.05        8.66      1.11 o
   3   9   2       24.62       19.84      1.32 o
   4   9   2        5.64        4.04      0.95 o
  -1  10   2       49.86       53.65      1.68 o
   0  10   2       35.36       32.11      0.99 o
   1  10   2        3.44        1.41      1.30 o
 -10   1   3        1.40        4.16      1.47 o
  -9   1   3        3.12       -0.14      2.05 o
  -8   1   3        3.49        3.65      1.79 o
  -7   1   3       16.17       16.65      1.18 o
  -6   1   3        0.02        1.68      1.25 o
  -5   1   3        6.10        7.38      0.74 o
  -4   1   3      221.00      231.39      3.84 o
  -3   1   3       32.77       34.20      1.06 o
  -2   1   3      289.51      250.69      2.89 o
  -1   1   3       31.32       28.88      0.81 o
   0   1   3       72.78       91.80      1.04 o
   1   1   3      954.12      979.02      5.11 o
   2   1   3      810.69      723.64      5.11 o
   3   1   3       38.71       44.03      1.23 o
   4   1   3       31.72       20.83      0.76 o
   5   1   3       26.41       25.14      0.97 o
   6   1   3       76.54       63.81      1.84 o
   7   1   3       23.23       24.81      1.63 o
   8   1   3       39.52       41.83      2.11 o
   9   1   3        1.94        3.81      1.71 o
  10   1   3        8.23       10.41      1.01 o
 -10   2   3       11.39       11.95      1.12 o
  -9   2   3        0.42        0.00      1.60 o
  -8   2   3        0.93        3.57      1.59 o
  -7   2   3       54.93       56.45      1.89 o
  -6   2   3       14.20       15.24      1.03 o
  -5   2   3      702.02      649.49      7.84 o
  -4   2   3       97.03       80.59      2.17 o
  -3   2   3     2539.84     2634.90     12.50 o
  -2   2   3      271.19      262.74      3.37 o
  -1   2   3       81.92       79.99      1.76 o
   0   2   3     2285.17     2451.33    298.50 o
   1   2   3     2112.69     2485.21      9.70 o
   2   2   3      198.38      238.35      3.23 o
   3   2   3       29.81       41.15      1.28 o
   4   2   3      538.26      533.34      6.36 o
   5   2   3      286.69      274.60      5.37 o
   6   2   3        4.07        3.96      1.65 o
   7   2   3      431.89      421.29      8.10 o
   8   2   3       14.44       10.95      1.37 o
   9   2   3      161.01      169.58      4.36 o
 -10   3   3       12.51       15.23      1.17 o
  -9   3   3        2.05        2.54      1.01 o
  -8   3   3        3.79        5.98      1.10 o
  -7   3   3        4.50        5.95      1.91 o
  -6   3   3       10.03       10.02      1.10 o
  -5   3   3       45.24       42.12      1.33 o
  -4   3   3      484.91      522.24      6.71 o
  -3   3   3        5.01        7.23      0.59 o
  -2   3   3       19.59       19.11      0.71 o
  -1   3   3      297.87      264.54      3.69 o
   0   3   3      752.64      696.57     26.92 o
   1   3   3     2218.94     2493.79     11.51 o
   2   3   3      277.62      307.13      4.17 o
   3   3   3       73.46       93.60      2.66 o
   4   3   3        6.23        5.70      0.67 o
   5   3   3       12.82        8.25      0.96 o
   6   3   3      223.22      199.53      5.45 o
   7   3   3       30.64       34.80      1.73 o
   8   3   3       66.35       76.23      2.29 o
   9   3   3        3.23        5.41      1.67 o
  -9   4   3        0.25        0.53      1.56 o
  -8   4   3        0.08       -0.98      1.56 o
  -7   4   3       24.34       26.59      1.65 o
  -6   4   3       32.90       34.86      1.56 o
  -5   4   3        5.47        3.13      1.48 o
  -4   4   3        8.14        7.14      0.80 o
  -3   4   3      277.67      270.10      4.97 o
  -2   4   3      162.63      135.87      3.37 o
  -1   4   3       63.90       56.71      1.81 o
   0   4   3        3.61        4.55      0.46 o
   1   4   3       46.44       53.87      1.61 o
   2   4   3     3006.41     3370.31     16.70 o
   3   4   3      194.62      172.84      4.05 o
   4   4   3       19.34       18.44      1.05 o
   5   4   3       52.48       51.69      1.71 o
   6   4   3       19.59       23.88      1.52 o
   7   4   3        9.10       11.15      1.26 o
   8   4   3        7.50        9.78      1.13 o
   9   4   3       26.48       24.28      1.41 o
  -9   5   3        0.43        2.08      1.26 o
  -8   5   3       18.30       19.54      1.35 o
  -7   5   3       15.22       15.82      1.38 o
  -6   5   3       56.72       51.44      1.98 o
  -5   5   3        2.21        5.31      1.11 o
  -4   5   3       33.50       29.33      1.36 o
  -3   5   3       17.48       18.53      1.12 o
  -2   5   3      171.86      170.42      4.25 o
  -1   5   3      131.82      123.59      3.52 o
   0   5   3      206.68      195.51      5.03 o
   1   5   3      486.00      504.18      6.98 o
   2   5   3      382.90      383.05      6.28 o
   3   5   3      449.94      471.92      7.34 o
   4   5   3       52.76       45.38      1.62 o
   5   5   3      179.02      171.35      4.43 o
   6   5   3       71.55       76.94      2.34 o
   7   5   3        5.61        5.34      1.90 o
   8   5   3        0.65       -0.22      1.56 o
  -8   6   3        5.23        5.21      1.59 o
  -7   6   3       10.88        9.19      1.26 o
  -6   6   3       20.40       23.18      1.61 o
  -5   6   3       59.92       60.30      2.02 o
  -4   6   3       26.64       31.51      1.53 o
  -3   6   3        9.86       10.57      1.10 o
  -2   6   3        4.88        5.49      0.92 o
  -1   6   3        0.96        0.70      1.24 o
   0   6   3      112.11      130.45      2.50 o
   1   6   3      490.85      520.92      8.10 o
   2   6   3      476.12      492.14      8.08 o
   3   6   3       34.99       34.80      1.61 o
   4   6   3        2.43        3.12      1.62 o
   5   6   3       50.44       47.85      2.01 o
   6   6   3        0.10        0.71      1.63 o
   7   6   3       14.32       14.18      1.20 o
   8   6   3        1.92        2.02      1.29 o
  -7   7   3        2.08        2.14      1.41 o
  -6   7   3       28.58       25.40      1.61 o
  -5   7   3       16.55       17.53      1.44 o
  -4   7   3        0.01       -1.35      1.70 o
  -3   7   3       74.86       82.77      2.44 o
  -2   7   3       43.07       39.89      1.74 o
  -1   7   3        7.93        7.92      1.11 o
   0   7   3      134.54      147.27      2.96 o
   1   7   3        2.12        4.54      1.75 o
   2   7   3      186.55      185.15      5.55 o
   3   7   3      493.10      500.30      9.04 o
   4   7   3        8.39        6.08      2.08 o
   5   7   3       12.46       12.95      1.25 o
   6   7   3        0.23       -0.71      1.64 o
   7   7   3        0.53        0.53      1.32 o
  -6   8   3        0.18       -0.44      1.31 o
  -5   8   3        2.67        3.41      1.65 o
  -4   8   3        0.00        2.37      1.61 o
  -3   8   3        0.42       -0.57      1.68 o
  -2   8   3       12.68        9.91      1.30 o
  -1   8   3        1.90        2.47      1.81 o
   0   8   3      192.93      216.48      4.29 o
   1   8   3       97.76      111.45      3.42 o
   2   8   3       10.96        6.67      2.12 o
   3   8   3      135.18      122.80      3.94 o
   4   8   3      123.82      127.51      3.85 o
   5   8   3        1.05        1.83      1.60 o
   6   8   3        0.19        0.57      1.15 o
  -4   9   3        1.48        3.13      1.27 o
  -3   9   3        1.31        2.55      1.43 o
  -2   9   3        1.20        2.21      1.52 o
  -1   9   3       10.02        8.60      1.21 o
   0   9   3       81.35       85.32      3.50 o
   1   9   3        5.25        4.96      0.95 o
   2   9   3        1.12        3.11      1.58 o
   3   9   3       40.85       34.55      1.52 o
   4   9   3       47.80       41.02      1.56 o
  -1  10   3       29.34       27.23      1.24 o
   0  10   3        0.69        1.60      0.80 o
 -10   0   4       10.02        8.05      1.19 o
  -9   0   4        0.19       -2.05      2.11 o
  -8   0   4       23.46       22.38      1.38 o
  -7   0   4        0.51       -0.52      1.62 o
  -6   0   4      162.71      137.14      4.08 o
  -5   0   4        5.62        7.14      0.70 o
  -4   0   4     1843.15     1947.29     11.29 o
  -3   0   4     1637.32     1530.64      8.65 o
  -2   0   4    20032.27    21231.49    158.03 o
  -1   0   4       28.35       44.13      1.19 o
   0   0   4     6676.70     5881.45     46.49 o
   1   0   4     2074.99     2419.75      8.86 o
   2   0   4       20.57       15.66      0.50 o
   3   0   4      455.69      406.23      4.62 o
   4   0   4      112.38      138.62      3.19 o
   5   0   4       23.19       25.24      1.01 o
   6   0   4      206.32      219.37      5.34 o
   7   0   4       25.02       21.02      1.44 o
   8   0   4      531.21      565.98      9.62 o
   9   0   4       18.91       16.36      1.34 o
  10   0   4        1.47        1.69      1.18 o
 -10   1   4       25.91       27.57      1.49 o
  -9   1   4       54.84       48.45      1.99 o
  -8   1   4        1.22        0.44      1.67 o
  -7   1   4       58.78       61.83      1.85 o
  -6   1   4       65.75       66.42      1.82 o
  -5   1   4       36.61       41.39      1.30 o
  -4   1   4      224.26      200.89      3.67 o
  -3   1   4      850.24      819.49      6.43 o
  -2   1   4      113.96      112.09      2.15 o
  -1   1   4    13049.51    12576.52    110.63 o
   0   1   4     2064.74     2302.17    108.54 o
   1   1   4      320.84      255.67      2.86 o
   2   1   4      263.46      236.24      3.10 o
   3   1   4     3636.50     4137.76     15.97 o
   4   1   4      119.36      110.36      2.95 o
   5   1   4       22.85       21.68      0.98 o
   6   1   4       73.79       64.59      1.90 o
   7   1   4      567.99      592.73      9.49 o
   8   1   4      544.11      598.93      9.78 o
   9   1   4        2.17        3.67      1.53 o
  10   1   4        3.88        2.61      1.26 o
 -10   2   4        0.17       -1.38      1.43 o
  -9   2   4        1.78       -1.84      1.84 o
  -8   2   4        5.11       -1.64      2.14 o
  -7   2   4       53.83       48.93      1.78 o
  -6   2   4       74.99       78.28      2.37 o
  -5   2   4        3.35        5.94      0.78 o
  -4   2   4      778.51      788.12      7.73 o
  -3   2   4      137.45      111.37      2.62 o
  -2   2   4      302.93      262.28      3.55 o
  -1   2   4      385.65      304.75      3.52 o
   0   2   4      173.06      205.74      9.63 o
   1   2   4      251.34      239.73      3.08 o
   2   2   4       54.08       56.60      1.49 o
   3   2   4     1617.19     1665.92     10.41 o
   4   2   4        1.17        3.80      1.16 o
   5   2   4      169.88      160.87      4.24 o
   6   2   4        9.23       10.84      1.05 o
   7   2   4       10.09        5.20      2.26 o
   8   2   4      116.13      136.93      4.25 o
   9   2   4       19.05       19.17      1.51 o
  -9   3   4        0.53       -0.61      1.58 o
  -8   3   4        8.85        9.44      1.29 o
  -7   3   4       11.79       11.92      1.21 o
  -6   3   4      111.60      112.75      3.22 o
  -5   3   4      101.27       95.94      3.02 o
  -4   3   4        2.97        5.15      0.67 o
  -3   3   4      146.88      193.95      3.84 o
  -2   3   4      592.37      545.67      5.80 o
  -1   3   4     1200.80     1216.78      8.28 o
   0   3   4       32.09       35.00      6.78 o
   1   3   4      924.01      842.26      6.74 o
   2   3   4       71.81       66.75      1.86 o
   3   3   4     1019.56     1111.82      9.20 o
   4   3   4      330.38      341.75      5.65 o
   5   3   4       29.14       23.50      1.25 o
   6   3   4       34.89       36.58      1.65 o
   7   3   4        6.71        9.07      1.14 o
   8   3   4        3.43        4.10      1.60 o
   9   3   4       93.88      107.85      3.37 o
  -9   4   4        0.54       -0.21      1.61 o
  -8   4   4        0.03        0.41      1.64 o
  -7   4   4        0.12       -0.45      1.67 o
  -6   4   4       25.59       29.08      1.52 o
  -5   4   4        4.83        6.40      0.98 o
  -4   4   4        0.04        0.21      1.21 o
  -3   4   4        3.87        7.02      0.75 o
  -2   4   4     2057.10     2217.36     13.71 o
  -1   4   4       79.89       79.35      2.17 o
   0   4   4     1015.77     1068.73     12.62 o
   1   4   4        0.03        0.77      0.89 o
   2   4   4     1611.65     1824.51     12.32 o
   3   4   4        9.07        9.20      0.76 o
   4   4   4        0.20        2.02      1.02 o
   5   4   4       13.42       13.11      1.14 o
   6   4   4      139.54      146.23      4.26 o
   7   4   4       39.29       38.02      1.70 o
   8   4   4        0.70        1.00      1.51 o
   9   4   4       42.53       45.18      1.65 o
  -9   5   4        1.73        2.44      1.21 o
  -8   5   4        0.26        0.24      1.53 o
  -7   5   4       15.30       18.25      1.43 o
  -6   5   4       50.51       53.48      1.91 o
  -5   5   4      137.25      144.06      4.14 o
  -4   5   4        1.16        1.63      1.51 o
  -3   5   4        9.17       12.60      0.99 o
  -2   5   4       83.80       80.69      2.42 o
  -1   5   4       35.19       60.54      1.84 o
   0   5   4       17.25       15.08      0.61 o
   1   5   4      156.25      186.40      4.41 o
   2   5   4      149.60      160.44      4.26 o
   3   5   4      206.01      193.12      4.86 o
   4   5   4      176.96      171.15      4.99 o
   5   5   4        1.73        4.31      1.60 o
   6   5   4        0.66        0.29      1.76 o
   7   5   4        4.94        1.64      1.98 o
   8   5   4       21.16       21.58      1.32 o
  -8   6   4        0.63        1.76      1.26 o
  -7   6   4       88.02       87.75      2.59 o
  -6   6   4      111.27      119.73      3.35 o
  -5   6   4        1.92        2.08      1.94 o
  -4   6   4       33.29       35.56      1.63 o
  -3   6   4       16.52       15.30      1.33 o
  -2   6   4      358.58      370.90      7.17 o
  -1   6   4       18.68       18.94      1.18 o
   0   6   4        6.49       12.85      2.18 o
   1   6   4       47.85       55.97      1.74 o
   2   6   4     1062.23     1096.34     12.15 o
   3   6   4     1090.89     1073.54     12.52 o
   4   6   4       61.86       67.56      2.10 o
   5   6   4       45.88       43.07      1.82 o
   6   6   4        0.87        2.21      1.54 o
   7   6   4        4.07        6.04      1.07 o
  -7   7   4       15.12       15.18      1.18 o
  -6   7   4       63.81       63.55      2.09 o
  -5   7   4       66.29       70.13      2.24 o
  -4   7   4       23.12       25.42      1.54 o
  -3   7   4        0.05       -0.75      1.60 o
  -2   7   4        6.16        4.90      2.08 o
  -1   7   4       49.26       44.93      1.81 o
   0   7   4        8.80        9.04      0.82 o
   1   7   4        6.69       10.19      1.20 o
   2   7   4       81.60       78.57      2.22 o
   3   7   4       40.01       44.75      2.01 o
   4   7   4       22.26       19.94      1.58 o
   5   7   4        9.90       10.68      1.28 o
   6   7   4        9.73       11.01      1.21 o
   7   7   4        0.12       -0.41      1.32 o
  -6   8   4        1.49        1.12      1.27 o
  -5   8   4       11.76        9.85      1.18 o
  -4   8   4        2.55        1.81      1.68 o
  -3   8   4       16.40       19.62      1.45 o
  -2   8   4      156.12      157.78      4.48 o
  -1   8   4        9.94        8.59      1.26 o
   0   8   4       18.39       17.50      1.03 o
   1   8   4        1.27        0.29      1.72 o
   2   8   4        2.23        1.43      1.63 o
   3   8   4      245.10      220.76      5.82 o
   4   8   4       30.49       31.00      1.57 o
   5   8   4        8.18        9.86      1.15 o
  -4   9   4       15.91       15.20      1.13 o
  -3   9   4        0.05       -1.48      1.48 o
  -2   9   4        1.09        2.04      1.49 o
  -1   9   4       27.33       25.29      1.38 o
   0   9   4        5.02        5.18      1.27 o
   1   9   4        0.19        1.07      1.41 o
   2   9   4        0.01        0.22      1.45 o
   3   9   4       88.69       79.76      2.42 o
   4   9   4      205.15      202.21      4.49 o
 -10   1   5        9.86        8.20      1.11 o
  -9   1   5        0.11       -0.95      1.75 o
  -8   1   5       26.45       24.42      1.56 o
  -7   1   5       13.03       15.88      1.22 o
  -6   1   5       42.72       36.54      1.40 o
  -5   1   5       10.17        4.50      1.36 o
  -4   1   5      188.14      187.23      3.67 o
  -3   1   5      576.93      582.27      5.68 o
  -2   1   5       98.28       98.14      2.13 o
  -1   1   5      234.16      204.23      2.81 o
   0   1   5      118.62       94.07      1.34 o
   1   1   5      403.32      439.41      4.10 o
   2   1   5       77.58       54.80      1.48 o
   3   1   5       45.01       41.89      1.26 o
   4   1   5       56.85       72.60      2.18 o
   5   1   5       54.88       50.17      1.54 o
   6   1   5        2.53        6.33      1.01 o
   7   1   5       29.60       29.56      1.56 o
   8   1   5       54.00       59.07      2.13 o
   9   1   5        9.58       11.33      1.21 o
 -10   2   5        0.35        1.07      1.29 o
  -9   2   5       24.61       30.80      1.65 o
  -8   2   5        5.01        4.47      1.75 o
  -7   2   5       14.48       13.09      1.27 o
  -6   2   5       24.87       23.46      1.27 o
  -5   2   5       89.00      104.45      2.95 o
  -4   2   5      171.08      153.07      3.58 o
  -3   2   5      465.98      442.16      5.37 o
  -2   2   5       24.19       30.74      0.91 o
  -1   2   5        1.48        3.02      0.39 o
   0   2   5      167.74      176.66      2.93 o
   1   2   5       52.82       45.69      1.33 o
   2   2   5      156.95      169.35      3.07 o
   3   2   5      814.75      916.78      8.02 o
   4   2   5      143.51      158.41      3.76 o
   5   2   5       55.89       57.25      1.72 o
   6   2   5        4.27        4.01      1.59 o
   7   2   5       29.07       34.30      1.60 o
   8   2   5       99.71      105.78      3.07 o
   9   2   5       15.89       15.51      1.31 o
  -9   3   5        0.27        1.42      1.51 o
  -8   3   5        7.61        1.75      2.09 o
  -7   3   5        0.71        0.88      1.73 o
  -6   3   5       11.56       12.57      1.15 o
  -5   3   5       10.62        8.93      0.99 o
  -4   3   5       14.90       13.41      0.83 o
  -3   3   5      374.07      368.96      5.41 o
  -2   3   5       25.36       32.49      0.94 o
  -1   3   5        0.43        2.73      0.85 o
   0   3   5       49.30       42.07      1.60 o
   1   3   5       38.36       38.63      1.07 o
   2   3   5      497.49      588.45      6.25 o
   3   3   5      144.80      169.65      3.77 o
   4   3   5      258.13      266.19      5.16 o
   5   3   5        9.80       10.84      0.97 o
   6   3   5        1.73        2.88      1.73 o
   7   3   5        8.71        8.12      1.30 o
   8   3   5       61.52       71.06      2.17 o
   9   3   5       30.05       33.59      1.53 o
  -9   4   5        8.38       10.75      1.10 o
  -8   4   5        2.03       -0.14      1.66 o
  -7   4   5       11.25       11.37      1.27 o
  -6   4   5        2.78        5.00      1.88 o
  -5   4   5       63.73       58.72      1.80 o
  -4   4   5        4.53        4.63      0.80 o
  -3   4   5      754.92      842.67      9.16 o
  -2   4   5      160.43      145.74      3.62 o
  -1   4   5      249.97      210.73      4.11 o
   0   4   5       61.03       56.54      1.29 o
   1   4   5      561.29      659.07      7.16 o
   2   4   5       16.90       15.50      0.84 o
   3   4   5       15.04       15.58      0.92 o
   4   4   5        0.01       -1.30      1.30 o
   5   4   5        0.21        0.52      1.55 o
   6   4   5       25.61       29.45      1.48 o
   7   4   5        9.60        8.36      1.24 o
   8   4   5        5.61        5.96      1.09 o
   9   4   5       16.28       16.68      1.15 o
  -9   5   5        0.80        1.64      1.19 o
  -8   5   5        7.75        8.42      1.22 o
  -7   5   5       37.48       39.70      1.78 o
  -6   5   5       17.69       18.40      1.44 o
  -5   5   5       17.89       15.72      1.34 o
  -4   5   5       35.97       33.36      1.49 o
  -3   5   5       12.90       14.55      1.11 o
  -2   5   5      335.55      352.89      6.30 o
  -1   5   5      251.25      245.06      5.11 o
   0   5   5       32.49       29.70      1.34 o
   1   5   5        4.49        9.70      0.83 o
   2   5   5      365.46      413.22      6.76 o
   3   5   5      276.02      272.61      5.86 o
   4   5   5        5.38        4.16      1.84 o
   5   5   5        9.55        8.41      1.21 o
   6   5   5        0.96       -0.43      1.68 o
   7   5   5       12.18       11.83      1.24 o
   8   5   5        1.27        2.66      1.44 o
  -8   6   5       12.64       11.34      1.10 o
  -7   6   5        1.09       -0.49      1.69 o
  -6   6   5       16.59       18.06      1.47 o
  -5   6   5       24.54       24.85      1.68 o
  -4   6   5       50.71       45.02      1.83 o
  -3   6   5      108.92      110.54      3.26 o
  -2   6   5      148.04      154.66      4.10 o
  -1   6   5        0.26        1.35      1.47 o
   0   6   5       21.78       28.47      0.94 o
   1   6   5      216.09      215.02      5.28 o
   2   6   5       30.78       25.05      1.44 o
   3   6   5      160.36      154.38      4.29 o
   4   6   5        7.03        5.39      1.82 o
   5   6   5        0.03        2.27      1.54 o
   6   6   5        2.67        5.86      1.77 o
   7   6   5        0.25       -0.33      1.47 o
  -7   7   5        0.17       -0.55      1.36 o
  -6   7   5        0.14       -1.62      1.62 o
  -5   7   5       14.72       13.09      1.29 o
  -4   7   5       67.40       64.00      2.22 o
  -3   7   5        0.91       -1.19      1.74 o
  -2   7   5        0.11        2.76      1.64 o
  -1   7   5       25.58       31.11      1.56 o
   0   7   5       76.78       81.43      2.63 o
   1   7   5       28.26       24.97      1.56 o
   2   7   5        2.01        0.15      2.07 o
   3   7   5       39.61       33.25      1.81 o
   4   7   5       30.23       23.56      1.62 o
   5   7   5       43.73       47.13      1.80 o
   6   7   5        4.34        3.97      1.49 o
  -6   8   5        0.00       -1.30      1.30 o
  -5   8   5        0.01       -1.39      1.39 o
  -4   8   5       39.45       35.59      1.63 o
  -3   8   5        9.41        6.60      1.18 o
  -2   8   5        3.04        2.82      1.99 o
  -1   8   5      131.85      134.82      4.15 o
   0   8   5       19.48       22.09      1.11 o
   1   8   5        0.79       -1.01      1.75 o
   2   8   5        0.57       -1.70      1.70 o
   3   8   5        6.41        6.55      2.05 o
   4   8   5       10.11        1.89      1.91 o
   5   8   5        0.62        0.48      1.22 o
  -4   9   5        6.68        4.35      0.86 o
  -3   9   5        2.34        2.37      1.51 o
  -2   9   5        0.85        0.98      1.29 o
  -1   9   5        6.67        9.46      1.17 o
   0   9   5       18.16       14.84      2.13 o
   1   9   5        0.01       -1.50      1.50 o
   2   9   5        3.71        5.96      0.98 o
   3   9   5       32.80       24.74      1.35 o
 -10   0   6        5.69        4.49      1.64 o
  -9   0   6        4.05        4.56      1.91 o
  -8   0   6      100.00       93.12      2.74 o
  -7   0   6        0.09        1.19      1.40 o
  -6   0   6       13.95       11.27      0.98 o
  -5   0   6       16.08       13.20      0.83 o
  -4   0   6      926.07     1075.45      8.89 o
  -3   0   6     1820.34     1707.46     10.15 o
  -2   0   6     7075.80     6189.19     84.79 o
  -1   0   6      304.83      322.63      3.74 o
   0   0   6      340.27      443.62      3.01 o
   1   0   6      425.50      432.08      4.36 o
   2   0   6        2.62        1.46      0.67 o
   3   0   6      193.11      184.96      3.55 o
   4   0   6     1709.17     1733.61     12.32 o
   5   0   6        1.52        0.11      1.33 o
   6   0   6       43.67       42.93      1.63 o
   7   0   6      554.85      576.59      9.52 o
   8   0   6        5.88        3.65      2.16 o
   9   0   6        1.11        2.12      1.31 o
 -10   1   6        1.12        1.58      1.53 o
  -9   1   6       70.36       64.56      2.13 o
  -8   1   6        7.65        9.39      1.37 o
  -7   1   6       48.56       46.42      1.70 o
  -6   1   6       20.37       18.63      1.13 o
  -5   1   6        4.56        3.97      0.67 o
  -4   1   6       18.18       21.25      0.85 o
  -3   1   6      797.82      792.44      7.07 o
  -2   1   6      211.47      222.80      3.39 o
  -1   1   6     5059.32     3974.02     64.26 o
   0   1   6       12.54       17.31      1.89 o
   1   1   6     1098.08     1062.89      7.06 o
   2   1   6       51.55       46.96      1.45 o
   3   1   6     1833.50     2009.31     11.99 o
   4   1   6      232.91      253.23      4.77 o
   5   1   6        6.45        0.54      1.42 o
   6   1   6      263.91      249.49      6.01 o
   7   1   6        4.03        5.49      1.82 o
   8   1   6       22.45       23.81      1.49 o
   9   1   6        0.20        0.98      1.34 o
 -10   2   6        3.20        1.53      1.38 o
  -9   2   6        0.00        0.25      1.62 o
  -8   2   6       48.06       39.36      1.88 o
  -7   2   6       52.12       55.55      1.91 o
  -6   2   6      137.14      140.88      3.85 o
  -5   2   6        3.64        2.08      1.47 o
  -4   2   6      119.35      122.09      3.34 o
  -3   2   6        1.44        5.80      0.61 o
  -2   2   6      237.87      278.63      4.07 o
  -1   2   6      273.41      241.30      3.59 o
   0   2   6       71.09       42.30      3.17 o
   1   2   6       49.74       48.16      1.47 o
   2   2   6     2505.33     2939.18     13.82 o
   3   2   6      958.36     1113.82      9.26 o
   4   2   6      466.41      501.13      6.95 o
   5   2   6       17.93       17.32      1.13 o
   6   2   6        9.04        9.11      1.11 o
   7   2   6        0.22        2.65      0.99 o
   8   2   6        9.43       10.19      1.24 o
   9   2   6        4.78        3.31      1.62 o
  -9   3   6        1.87        5.66      1.05 o
  -8   3   6       23.81       22.66      1.56 o
  -7   3   6      155.93      139.50      4.37 o
  -6   3   6        9.90        7.98      1.10 o
  -5   3   6        0.00        0.92      1.45 o
  -4   3   6       48.84       40.56      1.26 o
  -3   3   6      494.06      491.09      6.49 o
  -2   3   6       82.02      103.08      2.81 o
  -1   3   6      172.02      193.22      3.62 o
   0   3   6       17.04       12.62      0.81 o
   1   3   6      329.94      350.91      4.77 o
   2   3   6      107.10      132.75      3.18 o
   3   3   6        3.67        3.78      0.66 o
   4   3   6       24.78       26.47      1.17 o
   5   3   6       97.82       99.57      2.93 o
   6   3   6        1.35        0.70      1.79 o
   7   3   6        0.67        3.51      1.56 o
   8   3   6       26.25       28.70      1.57 o
   9   3   6       15.32       21.27      1.24 o
  -9   4   6        0.00        1.26      1.26 o
  -8   4   6        7.80        4.64      1.83 o
  -7   4   6        0.42        1.05      1.57 o
  -6   4   6        0.78        1.59      1.73 o
  -5   4   6        9.14        5.34      1.86 o
  -4   4   6       41.88       44.83      1.53 o
  -3   4   6      586.22      599.44      7.95 o
  -2   4   6      888.38      923.99      9.25 o
  -1   4   6      211.90      205.11      4.21 o
   0   4   6       19.63       17.46      0.57 o
   1   4   6       36.19       31.90      1.04 o
   2   4   6      630.47      692.76      8.02 o
   3   4   6        6.53       12.91      0.94 o
   4   4   6        0.60        1.65      1.36 o
   5   4   6       47.89       46.01      1.70 o
   6   4   6       40.60       35.31      1.64 o
   7   4   6      107.15      107.40      3.31 o
   8   4   6        4.86        4.95      1.02 o
  -8   5   6        3.64        4.81      1.58 o
  -7   5   6        0.62        1.13      1.80 o
  -6   5   6       12.10       11.04      1.36 o
  -5   5   6        7.82        5.48      2.04 o
  -4   5   6        2.07       -0.13      1.58 o
  -3   5   6        2.16       21.95      1.25 o
  -2   5   6      165.39      174.60      4.59 o
  -1   5   6      143.20      173.28      4.45 o
   0   5   6       21.96       22.01      0.72 o
   1   5   6      215.63      209.78      4.88 o
   2   5   6       84.10       81.26      2.53 o
   3   5   6       32.29       30.07      1.41 o
   4   5   6       14.69       12.56      1.18 o
   5   5   6       47.83       42.26      1.73 o
   6   5   6        2.07        0.00      1.92 o
   7   5   6        0.64        1.36      1.39 o
   8   5   6        0.37        1.35      1.24 o
  -8   6   6        0.15       -0.34      1.33 o
  -7   6   6       58.58       63.37      2.11 o
  -6   6   6      145.76      137.39      3.91 o
  -5   6   6        4.23        4.30      1.66 o
  -4   6   6      109.29      109.20      3.39 o
  -3   6   6       30.88       29.96      1.50 o
  -2   6   6       68.39       72.66      2.28 o
  -1   6   6       84.13       84.11      2.56 o
   0   6   6        1.78       -0.33      1.17 o
   1   6   6       11.25       12.37      1.09 o
   2   6   6      530.33      554.15      8.86 o
   3   6   6      300.19      299.01      6.83 o
   4   6   6        2.23        0.71      1.74 o
   5   6   6        7.11        8.62      1.24 o
   6   6   6        8.24        6.94      1.13 o
   7   6   6        1.15        0.60      1.44 o
  -7   7   6       25.27       26.73      1.39 o
  -6   7   6       13.30       15.64      1.38 o
  -5   7   6       11.89       14.23      1.25 o
  -4   7   6       28.38       29.35      1.66 o
  -3   7   6       23.93       21.27      1.51 o
  -2   7   6       31.08       29.93      1.56 o
  -1   7   6       52.07       57.10      1.96 o
   0   7   6        3.56        4.07      1.27 o
   1   7   6      137.29      139.73      4.23 o
   2   7   6       19.07       19.66      1.36 o
   3   7   6       46.28       43.70      1.89 o
   4   7   6       59.70       56.14      1.98 o
   5   7   6        1.82        4.15      1.36 o
   6   7   6        1.67        0.00      1.53 o
  -6   8   6        6.39        5.93      0.89 o
  -5   8   6        8.24        8.64      1.01 o
  -4   8   6       53.09       46.66      1.76 o
  -3   8   6        3.22        3.21      1.70 o
  -2   8   6        6.30        5.37      1.86 o
  -1   8   6       19.44       25.87      1.57 o
   0   8   6        0.35        2.38      1.26 o
   1   8   6       11.38       11.19      1.31 o
   2   8   6       56.07       55.65      1.98 o
   3   8   6       11.38        8.57      1.23 o
   4   8   6        1.26        0.33      1.43 o
   5   8   6        0.61        0.80      1.14 o
  -4   9   6        0.99        2.37      1.22 o
  -3   9   6        7.52        7.49      0.96 o
  -2   9   6        0.09        0.93      1.22 o
  -1   9   6       67.09       64.22      2.03 o
   0   9   6       34.25       38.51      1.15 o
   1   9   6        2.23       -0.22      1.56 o
   2   9   6        6.35        8.85      1.09 o
   3   9   6       10.01       10.27      1.06 o
 -10   1   7        1.31       -0.53      1.39 o
  -9   1   7        0.37        0.77      1.51 o
  -8   1   7       14.03       12.29      1.33 o
  -7   1   7        5.50        6.86      1.10 o
  -6   1   7        0.58        0.98      1.49 o
  -5   1   7        2.08        2.86      1.24 o
  -4   1   7       57.50       53.83      1.52 o
  -3   1   7      266.73      228.58      4.05 o
  -2   1   7      977.65      988.49      7.66 o
  -1   1   7        7.69        7.76      0.52 o
   0   1   7      661.68      722.23      4.35 o
   1   1   7       27.50       29.28      0.86 o
   2   1   7      461.01      438.50      5.24 o
   3   1   7      114.78      120.68      3.12 o
   4   1   7      519.58      542.16      7.20 o
   5   1   7       71.07       67.40      2.09 o
   6   1   7       26.75       25.38      1.40 o
   7   1   7       26.58       24.21      1.62 o
   8   1   7        5.84        7.23      1.11 o
   9   1   7        0.15        2.19      1.21 o
 -10   2   7        1.54        3.11      1.13 o
  -9   2   7        0.86        0.97      1.67 o
  -8   2   7        2.61        2.05      1.70 o
  -7   2   7        5.31        5.77      1.07 o
  -6   2   7        2.40        5.33      1.65 o
  -5   2   7       17.37       16.22      1.06 o
  -4   2   7       44.92       32.23      1.05 o
  -3   2   7        9.67        2.86      1.16 o
  -2   2   7      436.58      450.67      5.46 o
  -1   2   7       30.21       34.78      1.05 o
   0   2   7        0.58        1.53      0.57 o
   1   2   7      374.11      334.78      4.51 o
   2   2   7       30.59       46.91      1.41 o
   3   2   7      122.12      161.33      3.81 o
   4   2   7      145.82      158.34      4.19 o
   5   2   7      147.81      140.78      3.81 o
   6   2   7        4.19        4.61      1.76 o
   7   2   7        0.16        1.17      1.95 o
   8   2   7        0.96       -0.13      1.71 o
   9   2   7        0.30       -0.55      1.26 o
  -9   3   7        4.15        4.61      1.52 o
  -8   3   7       40.51       36.79      1.79 o
  -7   3   7        4.11        4.78      1.98 o
  -6   3   7       15.73       13.85      1.22 o
  -5   3   7       18.46       15.77      1.11 o
  -4   3   7       45.17       39.86      1.28 o
  -3   3   7      181.39      149.04      3.84 o
  -2   3   7     1436.09     1397.49     10.69 o
  -1   3   7      127.49      122.93      3.10 o
   0   3   7      160.97      158.64      2.39 o
   1   3   7       16.10       21.03      0.78 o
   2   3   7      204.01      208.06      4.16 o
   3   3   7        0.34        1.03      1.12 o
   4   3   7      405.85      409.81      6.96 o
   5   3   7       55.32       57.79      1.82 o
   6   3   7        1.48        1.87      1.58 o
   7   3   7        9.48       10.60      1.28 o
   8   3   7        1.70        1.67      1.50 o
   9   3   7       17.29       20.60      1.17 o
  -9   4   7        3.72        1.56      1.49 o
  -8   4   7        7.70        8.45      1.12 o
  -7   4   7       43.16       39.73      1.86 o
  -6   4   7        1.79        1.47      1.67 o
  -5   4   7        9.66       13.79      1.13 o
  -4   4   7       67.23       57.44      1.74 o
  -3   4   7      337.93      347.66      6.26 o
  -2   4   7       11.10        6.30      0.68 o
  -1   4   7       75.98       90.60      2.62 o
   0   4   7      139.07      117.21      2.33 o
   1   4   7        5.74        3.45      0.64 o
   2   4   7       29.57       34.20      1.16 o
   3   4   7        2.99        3.17      1.25 o
   4   4   7       18.87       17.82      1.25 o
   5   4   7      130.22      135.08      4.11 o
   6   4   7        0.00        3.67      1.65 o
   7   4   7        0.36        1.08      1.60 o
   8   4   7        1.21       -0.31      1.49 o
  -8   5   7        0.00       -0.53      1.48 o
  -7   5   7       48.85       48.65      1.94 o
  -6   5   7       28.73       23.75      1.59 o
  -5   5   7       22.67       24.74      1.49 o
  -4   5   7        3.40        2.31      1.70 o
  -3   5   7       21.20       21.14      1.30 o
  -2   5   7      102.95      110.09      3.33 o
  -1   5   7       19.51       20.50      1.12 o
   0   5   7        6.57        7.11      0.61 o
   1   5   7        2.23        2.60      1.38 o
   2   5   7       77.38       66.55      2.04 o
   3   5   7      191.90      180.25      5.04 o
   4   5   7       11.00        8.98      1.16 o
   5   5   7        1.07        1.59      1.65 o
   6   5   7       44.11       45.18      1.83 o
   7   5   7        4.60        3.61      1.69 o
   8   5   7        2.77        5.65      0.89 o
  -8   6   7        0.39        1.10      1.32 o
  -7   6   7       14.21       12.32      1.36 o
  -6   6   7        1.95        0.00      1.81 o
  -5   6   7        4.63        4.71      1.92 o
  -4   6   7       41.30       33.88      1.69 o
  -3   6   7       58.27       62.23      1.99 o
  -2   6   7       19.43       21.25      1.35 o
  -1   6   7        6.16        5.69      1.01 o
   0   6   7       20.26       17.86      1.11 o
   1   6   7       38.49       34.33      1.52 o
   2   6   7       12.04       10.39      1.25 o
   3   6   7        2.50        6.28      1.96 o
   4   6   7       55.07       54.47      2.01 o
   5   6   7       36.90       39.09      1.73 o
   6   6   7       15.01       13.79      1.26 o
   7   6   7        1.29       -0.09      1.42 o
  -7   7   7        1.07        2.99      1.24 o
  -6   7   7       15.06       16.47      1.28 o
  -5   7   7        0.74        0.13      1.78 o
  -4   7   7       26.86       22.51      1.48 o
  -3   7   7       42.63       44.57      1.95 o
  -2   7   7       46.18       49.78      1.96 o
  -1   7   7      117.07      107.17      3.36 o
   0   7   7       66.77       67.02      3.28 o
   1   7   7       53.11       53.57      1.89 o
   2   7   7        0.92        2.13      1.65 o
   3   7   7        1.62        3.52      1.86 o
   4   7   7       26.08       24.69      1.54 o
   5   7   7        0.17       -0.80      1.60 o
   6   7   7        1.06       -1.50      1.50 o
  -5   8   7       33.18       28.51      1.40 o
  -4   8   7        0.06       -1.59      1.59 o
  -3   8   7        8.12        9.43      1.23 o
  -2   8   7        0.34        1.20      1.74 o
  -1   8   7       16.32       19.48      1.44 o
   0   8   7       10.21        8.39      1.53 o
   1   8   7        0.49        1.63      1.60 o
   2   8   7        0.05        0.52      1.52 o
   3   8   7        0.08        2.39      1.45 o
   4   8   7        6.09        3.89      1.53 o
   5   8   7        0.37        1.36      1.09 o
  -3   9   7        1.12       -1.12      1.30 o
  -2   9   7        8.42        9.50      1.04 o
  -1   9   7       32.58       28.46      1.51 o
   0   9   7        0.17       -0.91      1.23 o
   1   9   7        0.72        0.51      1.37 o
   2   9   7        4.26        0.09      1.45 o
   3   9   7       25.74       30.45      1.33 o
 -10   0   8        8.50        7.26      1.03 o
  -9   0   8        3.99        1.13      1.88 o
  -8   0   8       47.03       59.03      2.13 o
  -7   0   8        5.98        5.75      1.09 o
  -6   0   8       31.01       33.17      1.50 o
  -5   0   8      147.42      145.36      4.12 o
  -4   0   8     1984.14     1776.73     12.88 o
  -3   0   8      404.88      427.03      5.70 o
  -2   0   8     4460.57     5234.19     19.56 o
  -1   0   8        0.67        0.93      0.90 o
   0   0   8      139.95      132.64      2.01 o
   1   0   8      398.07      432.59      5.19 o
   2   0   8      259.71      250.28      4.23 o
   3   0   8      217.27      217.42      4.35 o
   4   0   8      182.84      193.85      4.58 o
   5   0   8       74.49       70.32      2.11 o
   6   0   8        4.19        3.11      1.95 o
   7   0   8      418.49      420.46      8.26 o
   8   0   8       29.51       28.60      1.51 o
   9   0   8        1.55        1.46      1.36 o
 -10   1   8        1.55        2.36      1.11 o
  -9   1   8        5.26        2.35      1.64 o
  -8   1   8       51.08       50.78      2.12 o
  -7   1   8        9.03       12.08      1.24 o
  -6   1   8       12.25       13.93      1.24 o
  -5   1   8       25.21       16.98      1.12 o
  -4   1   8       38.54       36.94      1.17 o
  -3   1   8     2760.66     2845.78     15.46 o
  -2   1   8      914.07      873.21      7.67 o
  -1   1   8     2347.69     2702.74     13.40 o
   0   1   8        1.45        0.80      0.71 o
   1   1   8       29.90       28.18      0.83 o
   2   1   8       12.67       11.95      0.70 o
   3   1   8      246.03      271.94      4.93 o
   4   1   8        2.46        3.45      1.38 o
   5   1   8      176.17      169.85      4.94 o
   6   1   8      331.12      344.22      7.28 o
   7   1   8        0.77        3.33      1.70 o
   8   1   8        4.02        1.52      1.64 o
   9   1   8        0.43       -0.18      1.26 o
  -9   2   8        1.43        2.66      1.44 o
  -8   2   8       40.08       31.14      1.69 o
  -7   2   8        5.32        5.66      1.94 o
  -6   2   8      123.85      114.31      3.33 o
  -5   2   8       24.64       22.80      1.21 o
  -4   2   8       55.54       54.56      1.58 o
  -3   2   8       99.19       98.58      2.66 o
  -2   2   8      524.62      630.35      6.86 o
  -1   2   8      147.33      134.99      3.11 o
   0   2   8        2.06        5.30      1.46 o
   1   2   8      209.73      221.50      3.99 o
   2   2   8      978.10      967.09      8.76 o
   3   2   8      206.28      226.86      4.66 o
   4   2   8       82.06       83.75      2.52 o
   5   2   8       30.31       32.63      1.59 o
   6   2   8       29.03       21.42      1.45 o
   7   2   8       11.68        9.92      1.26 o
   8   2   8        1.09        2.68      1.51 o
   9   2   8        1.78        2.88      1.21 o
  -9   3   8        0.58        0.00      1.36 o
  -8   3   8       34.21       28.74      1.70 o
  -7   3   8       22.92       25.66      1.64 o
  -6   3   8        0.00        1.57      1.70 o
  -5   3   8       50.60       47.29      1.67 o
  -4   3   8      182.01      168.98      4.54 o
  -3   3   8      901.37      843.53      9.27 o
  -2   3   8        7.38        8.34      0.78 o
  -1   3   8      108.15      109.52      3.14 o
   0   3   8        0.03       -0.10      1.22 o
   1   3   8      806.22      831.25      8.31 o
   2   3   8      201.76      238.69      4.73 o
   3   3   8        1.07        4.36      0.75 o
   4   3   8       21.25       23.25      1.26 o
   5   3   8       65.94       69.53      2.11 o
   6   3   8      110.74       96.23      2.72 o
   7   3   8        4.32        5.14      1.74 o
   8   3   8        3.12        4.96      1.49 o
  -9   4   8        0.05        1.02      1.22 o
  -8   4   8        1.55        0.24      1.70 o
  -7   4   8        7.55       10.02      1.36 o
  -6   4   8       28.39       26.09      1.47 o
  -5   4   8        0.17        2.50      1.36 o
  -4   4   8       70.33       69.82      2.02 o
  -3   4   8       10.51       10.94      1.07 o
  -2   4   8       14.88       11.51      0.85 o
  -1   4   8        4.21        2.71      1.33 o
   0   4   8       69.35       71.32      1.50 o
   1   4   8       24.25       28.52      1.07 o
   2   4   8       25.55       26.50      1.15 o
   3   4   8      102.42      104.63      3.33 o
   4   4   8        0.83        6.73      1.07 o
   5   4   8       32.08       36.19      1.60 o
   6   4   8        2.94        3.48      1.91 o
   7   4   8       45.92       41.30      1.71 o
   8   4   8        1.59       -0.55      1.34 o
  -8   5   8       78.99       80.02      2.42 o
  -7   5   8      249.67      262.44      6.54 o
  -6   5   8        8.98        4.87      1.93 o
  -5   5   8        1.64        2.51      1.95 o
  -4   5   8        2.05        4.21      1.65 o
  -3   5   8      584.81      585.28      9.12 o
  -2   5   8        1.88        5.30      1.63 o
  -1   5   8        2.95       -1.54      1.54 o
   0   5   8       19.46       15.15      1.21 o
   1   5   8      131.17      146.08      4.34 o
   2   5   8      254.01      252.24      5.82 o
   3   5   8        3.15        2.66      1.85 o
   4   5   8        1.51        1.41      1.71 o
   5   5   8       18.04       21.09      1.45 o
   6   5   8       94.40       79.78      2.30 o
   7   5   8        4.52        4.73      1.73 o
  -7   6   8        0.61       -1.57      1.57 o
  -6   6   8        1.30        2.11      1.73 o
  -5   6   8        0.02       -0.43      1.68 o
  -4   6   8       11.22        9.81      1.35 o
  -3   6   8        0.71        5.58      1.77 o
  -2   6   8        2.00       -1.70      1.87 o
  -1   6   8        6.25        3.57      1.88 o
   0   6   8      128.32      141.91      2.82 o
   1   6   8       78.83       70.07      2.27 o
   2   6   8      390.56      361.62      7.43 o
   3   6   8      136.44      122.92      3.53 o
   4   6   8       21.41       19.95      1.47 o
   5   6   8        8.40        4.62      1.85 o
   6   6   8       54.96       49.39      1.85 o
   7   6   8        0.04       -1.15      1.15 o
  -6   7   8        4.68        5.25      1.03 o
  -5   7   8       10.75       10.48      1.24 o
  -4   7   8        0.43        0.83      1.74 o
  -3   7   8       73.08       80.50      2.38 o
  -2   7   8        0.03        2.33      1.27 o
  -1   7   8        0.28        0.00      1.66 o
   0   7   8        3.26        4.93      0.92 o
   1   7   8      215.98      192.44      5.60 o
   2   7   8      117.26       99.76      2.92 o
   3   7   8        9.30       10.88      1.23 o
   4   7   8        4.82        6.15      1.07 o
   5   7   8        7.81        8.78      1.05 o
   6   7   8       16.93       17.53      1.15 o
  -5   8   8        0.13        0.18      1.15 o
  -4   8   8        0.00       -1.48      1.48 o
  -3   8   8       10.29       13.41      1.22 o
  -2   8   8        4.87        4.19      1.66 o
  -1   8   8       48.89       52.69      1.85 o
   0   8   8        0.24        0.32      1.18 o
   1   8   8        9.34       10.30      1.18 o
   2   8   8       22.58       20.24      1.32 o
   3   8   8       18.39       17.17      1.31 o
   4   8   8        6.65        5.91      0.85 o
  -3   9   8       30.26       30.56      1.31 o
  -2   9   8        2.11        0.44      1.39 o
  -1   9   8        0.00        0.09      1.29 o
   0   9   8       11.42        7.63      1.07 o
   1   9   8       17.79       19.53      1.26 o
   2   9   8       29.70       34.59      1.41 o
  -9   1   9        3.27        2.20      1.66 o
  -8   1   9       10.69        6.62      2.16 o
  -7   1   9       17.95       19.08      1.45 o
  -6   1   9       56.36       55.21      1.87 o
  -5   1   9       43.46       49.24      1.63 o
  -4   1   9       10.02        9.80      0.85 o
  -3   1   9        0.08        1.52      1.06 o
  -2   1   9      476.84      498.44      6.20 o
  -1   1   9       77.82       85.87      2.24 o
   0   1   9      605.85      662.74      4.90 o
   1   1   9       15.41       19.58      0.83 o
   2   1   9        9.57        3.83      1.22 o
   3   1   9       18.51       16.36      0.91 o
   4   1   9        0.52       -1.44      1.44 o
   5   1   9        1.47       -1.20      1.68 o
   6   1   9        2.87        0.73      1.63 o
   7   1   9        1.51        1.28      1.72 o
   8   1   9       15.72       17.11      1.18 o
  -9   2   9        7.65        9.06      1.21 o
  -8   2   9        1.66        2.37      1.67 o
  -7   2   9        0.31       -1.71      1.71 o
  -6   2   9       75.41       69.72      2.09 o
  -5   2   9        7.73        6.60      1.02 o
  -4   2   9       24.87       25.86      1.17 o
  -3   2   9       27.38       33.29      1.14 o
  -2   2   9      263.17      263.53      4.76 o
  -1   2   9       18.66       23.86      0.91 o
   0   2   9       13.13       17.60      0.56 o
   1   2   9      158.32      163.06      3.75 o
   2   2   9      220.44      241.86      4.69 o
   3   2   9        1.78        1.21      1.21 o
   4   2   9      111.10      111.15      3.43 o
   5   2   9        0.19        0.28      1.67 o
   6   2   9      117.86      103.77      3.07 o
   7   2   9        6.91        8.92      1.15 o
   8   2   9        0.38        0.34      1.51 o
  -9   3   9        0.84        2.10      1.25 o
  -8   3   9        6.45        5.77      1.15 o
  -7   3   9      136.59      131.59      3.79 o
  -6   3   9      104.97      113.14      3.48 o
  -5   3   9       36.62       41.15      1.64 o
  -4   3   9        0.57        1.41      1.41 o
  -3   3   9       21.79       18.41      1.02 o
  -2   3   9      479.06      486.43      6.91 o
  -1   3   9      160.85      151.82      3.86 o
   0   3   9      439.56      481.97     10.31 o
   1   3   9        3.03        3.70      1.16 o
   2   3   9        3.23        7.13      0.78 o
   3   3   9        0.61        2.46      1.44 o
   4   3   9        0.77       -0.13      1.39 o
   5   3   9       15.91       15.25      1.28 o
   6   3   9        3.60        3.34      1.87 o
   7   3   9        0.48       -0.66      1.77 o
   8   3   9        9.79       10.01      1.09 o
  -9   4   9        5.37        6.05      0.96 o
  -8   4   9       52.96       53.78      2.03 o
  -7   4   9       45.89       49.55      2.09 o
  -6   4   9       31.71       25.36      1.74 o
  -5   4   9       47.77       48.38      1.83 o
  -4   4   9       67.47       61.88      1.88 o
  -3   4   9       24.65       27.89      1.35 o
  -2   4   9        3.29       -0.11      1.47 o
  -1   4   9      148.65      148.08      4.14 o
   0   4   9      153.55      132.59      2.71 o
   1   4   9      363.85      350.63      6.24 o
   2   4   9       63.29       62.06      1.83 o
   3   4   9      149.65      151.65      4.02 o
   4   4   9        3.92       -0.55      2.08 o
   5   4   9      157.43      141.04      4.19 o
   6   4   9        0.19       -0.28      1.87 o
   7   4   9       27.66       33.34      1.49 o
   8   4   9        1.77        0.65      1.36 o
  -8   5   9       13.60       14.21      1.26 o
  -7   5   9       65.89       59.89      2.06 o
  -6   5   9        6.56        6.60      1.19 o
  -5   5   9       13.31       11.14      1.32 o
  -4   5   9        0.01       -0.14      1.65 o
  -3   5   9       16.42       13.80      1.30 o
  -2   5   9       15.52       19.29      1.24 o
  -1   5   9       31.54       26.48      1.34 o
   0   5   9       63.69       69.32      3.82 o
   1   5   9        1.18       -0.73      1.64 o
   2   5   9        0.10       -1.16      1.62 o
   3   5   9       90.22       86.62      2.74 o
   4   5   9        9.79        4.14      1.94 o
   5   5   9        3.05        3.23      1.68 o
   6   5   9        0.05        1.64      1.45 o
   7   5   9        0.71        0.97      1.31 o
  -7   6   9       30.01       34.26      1.64 o
  -6   6   9       19.08       21.82      1.36 o
  -5   6   9        4.18        3.52      1.86 o
  -4   6   9        8.06        9.04      1.13 o
  -3   6   9       23.99       26.66      1.46 o
  -2   6   9       27.48       27.01      1.54 o
  -1   6   9       12.59       19.62      1.28 o
   0   6   9        0.18        0.62      1.21 o
   1   6   9      231.52      206.86      5.61 o
   2   6   9       42.14       41.20      1.67 o
   3   6   9        1.61        3.99      1.62 o
   4   6   9       14.34       11.99      1.33 o
   5   6   9       31.95       23.57      1.47 o
   6   6   9       15.77       12.53      1.20 o
  -6   7   9       40.99       41.08      1.67 o
  -5   7   9       53.78       50.07      1.84 o
  -4   7   9        0.00        1.73      1.47 o
  -3   7   9        0.53        0.28      1.57 o
  -2   7   9        6.30       20.66      1.37 o
  -1   7   9        3.79       -0.57      2.02 o
   0   7   9       32.93       31.89      1.83 o
   1   7   9        1.96        3.20      1.70 o
   2   7   9        0.12       -0.82      1.67 o
   3   7   9       33.32       31.50      1.55 o
   4   7   9       34.36       27.31      1.49 o
   5   7   9        0.98        1.04      1.35 o
  -5   8   9        6.03        4.75      0.94 o
  -4   8   9        1.67        1.49      1.43 o
  -3   8   9        6.25        8.07      1.14 o
  -2   8   9        1.83        3.70      1.61 o
  -1   8   9        0.07        3.17      1.50 o
   0   8   9       12.66       13.96      1.24 o
   1   8   9        0.77        2.02      1.42 o
   2   8   9        8.11       10.60      1.13 o
   3   8   9       59.30       48.20      1.72 o
   4   8   9        4.83        4.14      0.87 o
  -2   9   9        2.60        3.54      1.21 o
  -1   9   9       20.84       22.35      1.20 o
   0   9   9        3.73        5.69      0.88 o
  -9   0  10        0.09        2.00      1.30 o
  -8   0  10        2.15        2.63      1.80 o
  -7   0  10       44.35       47.42      1.89 o
  -6   0  10      459.44      486.63      8.65 o
  -5   0  10      440.85      440.74      7.67 o
  -4   0  10      848.82      873.48      9.87 o
  -3   0  10        0.32        0.37      1.26 o
  -2   0  10       69.38       71.21      2.04 o
  -1   0  10      716.64      867.48      8.46 o
   0   0  10      812.27      937.20      8.88 o
   1   0  10      211.31      229.36      4.41 o
   2   0  10      129.96      108.34      2.87 o
   3   0  10       30.85       22.07      1.04 o
   4   0  10       25.97       30.85      1.40 o
   5   0  10      587.70      559.89      9.20 o
   6   0  10       25.68       28.51      1.65 o
   7   0  10       43.61       42.29      1.77 o
   8   0  10        0.50        0.97      1.28 o
  -9   1  10        0.44        0.32      1.57 o
  -8   1  10       14.63       12.07      1.32 o
  -7   1  10        4.86        6.74      2.19 o
  -6   1  10      105.52       97.75      3.04 o
  -5   1  10      172.02      160.42      4.79 o
  -4   1  10        3.36        5.59      0.92 o
  -3   1  10     1278.03     1228.86     11.15 o
  -2   1  10      179.63      162.60      3.84 o
  -1   1  10     1569.46     1918.46     12.86 o
   0   1  10       96.45      110.38      2.24 o
   1   1  10        4.51        7.05      0.74 o
   2   1  10       59.33       58.56      1.79 o
   3   1  10        4.00        4.24      1.29 o
   4   1  10       61.95       59.56      1.77 o
   5   1  10      114.17      115.88      3.38 o
   6   1  10      220.66      233.56      6.18 o
   7   1  10       73.06       72.83      2.22 o
   8   1  10        2.39        2.11      1.42 o
  -9   2  10        4.63        3.09      1.57 o
  -8   2  10       39.21       37.45      1.79 o
  -7   2  10       28.16       25.42      1.65 o
  -6   2  10      179.93      187.03      4.92 o
  -5   2  10       32.90       29.08      1.49 o
  -4   2  10       17.03       16.74      1.13 o
  -3   2  10      132.17      104.19      2.97 o
  -2   2  10      197.71      198.47      4.43 o
  -1   2  10      108.02      104.34      2.77 o
   0   2  10     2134.64     2440.02     12.34 o
   1   2  10      710.77      740.94      8.34 o
   2   2  10       45.75       48.23      1.47 o
   3   2  10       13.21       14.07      1.07 o
   4   2  10       14.60       12.84      1.16 o
   5   2  10        2.98        6.10      1.05 o
   6   2  10       49.73       45.18      1.92 o
   7   2  10        0.07        0.13      1.46 o
   8   2  10        0.02        1.69      1.24 o
  -9   3  10        0.61       -0.69      1.27 o
  -8   3  10       23.85       28.78      1.54 o
  -7   3  10      221.98      234.48      6.29 o
  -6   3  10       37.86       36.98      1.74 o
  -5   3  10       43.64       44.45      1.72 o
  -4   3  10       38.95       36.15      1.48 o
  -3   3  10       98.43      108.01      3.31 o
  -2   3  10        6.77        6.96      0.78 o
  -1   3  10        0.23       -1.35      1.35 o
   0   3  10      144.04      152.17      7.47 o
   1   3  10        0.13       -1.09      1.38 o
   2   3  10      325.75      346.38      6.30 o
   3   3  10        1.59        0.37      1.42 o
   4   3  10       12.19       13.07      1.28 o
   5   3  10       79.47       64.10      2.05 o
   6   3  10       47.72       44.92      1.91 o
   7   3  10       12.26       14.14      1.26 o
   8   3  10        0.83        2.69      1.13 o
  -8   4  10        0.05       -1.58      1.58 o
  -7   4  10        9.05        8.91      1.26 o
  -6   4  10       30.34       32.61      1.72 o
  -5   4  10       14.83       14.01      1.24 o
  -4   4  10       26.02       28.57      1.44 o
  -3   4  10       30.06       32.09      1.45 o
  -2   4  10      171.10      183.93      4.92 o
  -1   4  10       14.05       15.17      1.00 o
   0   4  10      434.10      428.31      5.35 o
   1   4  10       26.70       26.07      1.27 o
   2   4  10        6.98        5.88      0.98 o
   3   4  10        5.66        5.82      0.97 o
   4   4  10        1.03       -0.28      1.80 o
   5   4  10      171.97      152.56      4.33 o
   6   4  10        6.84        5.51      1.08 o
   7   4  10        5.62        4.01      0.97 o
  -8   5  10        0.49        0.25      1.30 o
  -7   5  10       58.11       54.14      2.07 o
  -6   5  10        5.99        5.58      1.10 o
  -5   5  10        1.95        2.06      1.85 o
  -4   5  10        0.40        1.32      1.70 o
  -3   5  10       12.86       15.86      1.27 o
  -2   5  10        5.17        5.07      1.96 o
  -1   5  10        0.26        0.93      1.57 o
   0   5  10        7.03        8.15      0.75 o
   1   5  10      527.98      502.27      8.38 o
   2   5  10      121.93      122.11      3.92 o
   3   5  10       10.05       10.32      1.30 o
   4   5  10        1.37        3.85      1.73 o
   5   5  10       55.07       48.17      1.91 o
   6   5  10        1.18        0.81      1.36 o
   7   5  10        0.08       -1.25      1.25 o
  -7   6  10        0.61        3.79      1.17 o
  -6   6  10       12.53       11.29      1.23 o
  -5   6  10        3.93        3.11      1.87 o
  -4   6  10        0.29        0.43      1.60 o
  -3   6  10       13.74       11.83      1.33 o
  -2   6  10        4.49        4.88      1.00 o
  -1   6  10       35.00       29.06      1.54 o
   0   6  10       98.00       97.96      4.39 o
   1   6  10      196.20      175.17      5.16 o
   2   6  10        7.97        9.25      1.17 o
   3   6  10        6.94        7.99      1.09 o
   4   6  10       82.82       75.51      2.33 o
   5   6  10       26.80       24.22      1.46 o
   6   6  10        4.57        6.06      0.95 o
  -6   7  10       12.80       12.35      1.15 o
  -5   7  10       14.96       15.74      1.28 o
  -4   7  10        8.94        9.41      1.12 o
  -3   7  10        4.10        5.03      1.95 o
  -2   7  10        6.86        4.16      1.92 o
  -1   7  10       84.78       89.95      2.62 o
   0   7  10       71.13       63.35      8.30 o
   1   7  10      134.48      112.00      3.34 o
   2   7  10      160.25      132.98      3.93 o
   3   7  10        5.48        4.87      1.73 o
   4   7  10        3.41        2.97      1.55 o
   5   7  10        2.84        2.92      1.27 o
  -4   8  10       13.68       13.64      1.12 o
  -3   8  10        0.09       -0.93      1.40 o
  -2   8  10        1.77        0.55      1.55 o
  -1   8  10       85.09       88.43      2.58 o
   0   8  10        7.65        9.68      1.17 o
   2   8  10        0.35        0.90      1.31 o
   3   8  10        2.74        2.37      1.28 o
  -9   1  11        1.70        3.72      1.48 o
  -8   1  11        8.06        7.71      1.19 o
  -7   1  11        1.49        3.71      1.63 o
  -6   1  11      306.46      303.00      7.21 o
  -5   1  11       62.04       70.65      2.25 o
  -4   1  11      224.83      209.61      5.18 o
  -3   1  11        0.20       -1.06      1.33 o
  -2   1  11        6.26        5.66      0.73 o
  -1   1  11       86.13       92.49      2.72 o
   0   1  11       71.73       79.54      3.66 o
   1   1  11       25.30       20.79      1.00 o
   2   1  11        3.49        1.03      1.38 o
   3   1  11       82.29       88.75      2.72 o
   4   1  11       12.76       14.69      1.24 o
   5   1  11       39.46       39.11      1.71 o
   6   1  11       79.12       77.11      2.30 o
   7   1  11        0.19        0.13      1.52 o
   8   1  11       11.54       13.64      1.08 o
  -9   2  11        5.71        6.82      0.97 o
  -8   2  11        0.12       -0.25      1.43 o
  -7   2  11       43.71       45.87      1.92 o
  -6   2  11        6.94        7.23      2.46 o
  -5   2  11       45.16       41.90      1.77 o
  -4   2  11        4.76        2.86      1.82 o
  -3   2  11      222.83      227.01      5.27 o
  -2   2  11        9.42       10.20      0.87 o
  -1   2  11       52.70       53.09      1.54 o
   0   2  11      191.57      211.86      3.34 o
   1   2  11        0.64        3.25      1.18 o
   2   2  11      207.54      238.01      5.30 o
   3   2  11        9.15        7.54      1.08 o
   4   2  11       14.11       13.32      1.17 o
   5   2  11       71.92       68.16      2.08 o
   6   2  11       29.97       30.41      1.69 o
   7   2  11       14.10       18.56      1.34 o
   8   2  11        0.18        1.71      1.13 o
  -9   3  11        0.07        1.31      1.05 o
  -8   3  11        0.00        1.03      1.49 o
  -7   3  11        0.96        1.82      1.58 o
  -6   3  11      363.91      375.68      7.99 o
  -5   3  11       95.27       86.86      2.64 o
  -4   3  11      233.79      214.60      5.75 o
  -3   3  11       21.38       16.53      1.28 o
  -2   3  11        0.42        3.41      1.31 o
  -1   3  11        2.18        1.86      1.39 o
   0   3  11      196.64      222.54      4.35 o
   1   3  11      221.21      242.86      5.45 o
   2   3  11        0.90        0.95      1.40 o
   3   3  11       19.51       19.56      1.32 o
   4   3  11        1.44        3.25      1.73 o
   5   3  11        8.92        5.53      2.09 o
   6   3  11       87.12       74.02      2.22 o
   7   3  11        5.04        7.95      1.02 o
  -8   4  11        1.67        1.26      1.47 o
  -7   4  11      114.08      120.64      3.46 o
  -6   4  11        6.27        7.44      1.15 o
  -5   4  11        0.12        2.37      1.80 o
  -4   4  11        0.99       -0.86      1.92 o
  -3   4  11        0.03        0.14      1.75 o
  -2   4  11       49.01       45.18      1.65 o
  -1   4  11       78.83       83.69      2.50 o
   0   4  11      229.91      220.36      3.83 o
   1   4  11        4.00        3.73      1.75 o
   2   4  11       11.01       10.34      1.14 o
   3   4  11       18.71       18.96      1.35 o
   4   4  11        3.69        4.04      1.86 o
   5   4  11       55.85       50.87      1.98 o
   6   4  11        0.53        0.37      1.47 o
   7   4  11        0.03       -0.19      1.34 o
  -7   5  11        0.00        0.32      1.39 o
  -6   5  11        6.43        2.64      1.89 o
  -5   5  11        9.73        9.05      1.26 o
  -4   5  11        0.23       -0.59      1.92 o
  -3   5  11       17.00       14.58      1.28 o
  -2   5  11       16.87       14.76      1.36 o
  -1   5  11        2.84        2.66      1.72 o
   0   5  11        2.46        2.33      1.78 o
   1   5  11      646.68      630.31      9.69 o
   2   5  11       65.06       64.48      2.00 o
   3   5  11        0.01       -1.77      1.77 o
   4   5  11       46.42       41.56      1.84 o
   5   5  11       10.40        5.56      1.94 o
   6   5  11        0.21        0.93      1.30 o
  -7   6  11       33.67       34.90      1.42 o
  -6   6  11        0.34        0.22      1.43 o
  -5   6  11       13.97       11.54      1.24 o
  -4   6  11        7.37        6.86      1.16 o
  -3   6  11       12.92       15.69      1.36 o
  -2   6  11       38.24       36.66      1.80 o
  -1   6  11       40.64       48.80      1.90 o
   0   6  11       58.75       59.60      4.46 o
   1   6  11        4.75        3.85      1.90 o
   2   6  11        0.96       -1.38      1.84 o
   3   6  11        4.89        4.46      1.83 o
   4   6  11        0.61        0.99      1.52 o
   5   6  11       13.84       11.33      1.12 o
  -5   7  11        0.42       -0.29      1.36 o
  -4   7  11        3.45        1.97      1.55 o
  -3   7  11        2.66        4.85      1.78 o
  -2   7  11       27.82       36.13      1.67 o
  -1   7  11      183.21      207.18      5.61 o
   0   7  11       80.64       77.49      2.42 o
   1   7  11       12.64        8.69      1.18 o
   2   7  11       96.73       81.48      2.46 o
   3   7  11       26.54       28.42      1.51 o
   4   7  11        5.52        4.52      1.42 o
  -4   8  11        0.26        1.48      1.12 o
  -3   8  11        6.95        8.63      1.02 o
  -2   8  11       43.84       43.73      1.74 o
  -1   8  11      130.12      122.03      3.51 o
   0   8  11        3.46        6.05      1.11 o
   3   8  11       16.10       14.24      1.05 o
  -9   0  12        0.07        0.00      1.27 o
  -8   0  12       11.53       10.11      1.18 o
  -7   0  12        0.03       -1.64      1.64 o
  -6   0  12      218.49      230.23      6.36 o
  -5   0  12      356.55      370.28      7.66 o
  -4   0  12      252.80      251.91      5.97 o
  -3   0  12       46.62       57.16      1.71 o
  -2   0  12      357.20      340.02      6.13 o
  -1   0  12       60.23       54.14      1.55 o
   0   0  12       86.66       86.67      3.83 o
   1   0  12        7.96        8.24      0.86 o
   2   0  12      280.81      271.18      5.83 o
   3   0  12        2.39        3.92      1.55 o
   4   0  12       40.84       41.39      1.69 o
   5   0  12      626.21      639.35     10.11 o
   6   0  12      186.59      180.13      4.72 o
   7   0  12        5.63        7.49      1.09 o
   8   0  12        0.16        0.64      1.16 o
  -9   1  12        2.22        0.17      1.48 o
  -8   1  12        1.73        3.68      1.78 o
  -7   1  12        1.33        7.45      1.11 o
  -6   1  12       35.53       32.25      1.72 o
  -5   1  12     3218.26     3431.40     23.55 o
  -4   1  12       97.53       88.24      2.68 o
  -3   1  12      268.65      287.82      6.11 o
  -2   1  12       27.61       25.16      1.20 o
  -1   1  12       30.72       28.51      1.16 o
   0   1  12       19.82       22.09      0.90 o
   1   1  12       10.58        8.17      0.90 o
   2   1  12       25.00       35.08      1.42 o
   3   1  12        0.36       -0.51      1.58 o
   4   1  12      366.97      407.91      7.86 o
   5   1  12       31.92       30.74      1.70 o
   6   1  12      113.32      119.85      3.52 o
   7   1  12       72.89       74.90      2.37 o
   8   1  12        0.60        0.85      1.15 o
  -9   2  12        3.84        1.89      1.28 o
  -8   2  12       10.44       11.21      1.27 o
  -7   2  12        0.09       -1.13      1.68 o
  -6   2  12      224.29      254.75      6.56 o
  -5   2  12       28.53       27.55      1.70 o
  -4   2  12      332.15      328.25      6.95 o
  -3   2  12       24.21       19.89      1.23 o
  -2   2  12       88.14      106.88      3.28 o
  -1   2  12       31.01       30.46      1.28 o
   0   2  12      352.94      374.36      5.01 o
   1   2  12      328.51      345.52      6.53 o
   2   2  12      112.44      103.94      3.32 o
   3   2  12        0.81        0.80      1.80 o
   4   2  12        5.68        6.30      2.06 o
   5   2  12        0.00       -1.78      2.03 o
   6   2  12       37.43       34.13      1.69 o
   7   2  12        6.38        6.74      1.08 o
  -8   3  12        2.15        1.24      1.39 o
  -7   3  12       29.91       31.45      1.58 o
  -6   3  12        0.52       -1.88      1.88 o
  -5   3  12       20.42       22.69      1.46 o
  -4   3  12       24.81       19.41      1.47 o
  -3   3  12       27.09       27.47      1.39 o
  -2   3  12        0.27        2.11      1.42 o
  -1   3  12        0.97        3.13      1.33 o
   0   3  12       20.78       30.90      0.98 o
   1   3  12      997.04     1027.81     11.58 o
   2   3  12        3.62        7.25      1.11 o
   3   3  12        1.73        0.28      1.69 o
   4   3  12       12.94       11.08      1.19 o
   5   3  12       21.84       22.28      1.54 o
   6   3  12        8.41       11.76      1.23 o
   7   3  12        8.40        8.87      1.06 o
  -8   4  12        0.69        1.03      1.28 o
  -7   4  12        0.37       -0.12      1.62 o
  -6   4  12       58.99       57.84      2.08 o
  -5   4  12       37.57       42.33      1.82 o
  -4   4  12      791.94      816.91     11.44 o
  -3   4  12       77.51       74.82      2.16 o
  -2   4  12        0.21       -1.09      1.69 o
  -1   4  12        4.84        5.75      1.02 o
   0   4  12      131.21      132.31      2.77 o
   1   4  12        8.39       10.23      1.15 o
   2   4  12        0.58        1.66      1.66 o
   3   4  12        0.17       -0.72      1.71 o
   4   4  12       24.33       22.67      1.51 o
   5   4  12      142.22      122.61      3.89 o
   6   4  12        0.01        0.78      1.55 o
   7   4  12        6.13        2.78      1.33 o
  -7   5  12       40.42       39.37      1.65 o
  -6   5  12        2.52        4.42      1.59 o
  -5   5  12       41.11       44.75      1.88 o
  -4   5  12        0.25       -0.29      1.70 o
  -3   5  12       58.64       58.39      2.11 o
  -2   5  12        0.16        1.17      1.69 o
  -1   5  12       57.86       61.48      2.00 o
   0   5  12      268.74      281.98      4.71 o
   1   5  12      257.40      245.02      6.27 o
   2   5  12        1.00        5.97      1.97 o
   3   5  12        0.08       -1.14      1.77 o
   4   5  12       16.13       15.36      1.32 o
   5   5  12       12.88        9.12      1.21 o
   6   5  12        0.69        1.07      1.33 o
  -6   6  12        0.07        0.19      1.21 o
  -5   6  12        9.51       10.36      1.12 o
  -4   6  12       18.48       19.25      1.48 o
  -3   6  12        4.08        2.82      1.77 o
  -2   6  12        1.71        4.14      1.97 o
  -1   6  12       21.49       24.23      1.55 o
   0   6  12     1273.69     1293.96     98.39 o
   1   6  12      253.97      226.85      5.89 o
   2   6  12        2.78        2.41      1.54 o
   3   6  12        0.10        2.03      1.72 o
   4   6  12        2.65       -0.11      1.66 o
   5   6  12        1.67       -0.09      1.31 o
  -5   7  12        5.95        7.51      0.89 o
  -4   7  12       10.41        9.91      1.14 o
  -3   7  12       22.80       21.21      1.37 o
  -2   7  12        5.11        4.76      1.83 o
  -1   7  12       13.60       12.41      1.33 o
   0   7  12      122.80      129.56      3.93 o
   3   7  12        7.16        5.03      1.52 o
   4   7  12        3.95        4.69      0.84 o
  -3   8  12        1.63        3.51      1.18 o
  -2   8  12        0.27        0.96      1.28 o
  -1   8  12       24.30       27.53      1.41 o
   0   8  12      133.93      143.82      3.95 o
  -8   1  13        1.75        1.45      1.48 o
  -7   1  13        0.34        1.80      1.77 o
  -6   1  13       28.33       27.32      1.67 o
  -5   1  13       19.11       16.58      1.53 o
  -4   1  13      146.87      141.75      4.21 o
  -3   1  13        0.37        2.06      1.47 o
  -2   1  13       20.65       25.53      1.28 o
  -1   1  13        9.74        6.08      1.83 o
   0   1  13       79.08       71.59      2.84 o
   1   1  13       36.37       34.80      1.43 o
   2   1  13      369.78      404.16      7.40 o
   3   1  13        0.89        3.17      1.96 o
   4   1  13       53.66       50.57      1.89 o
   5   1  13       22.43       19.61      1.54 o
   6   1  13        1.28       -0.52      1.76 o
   7   1  13        1.44        0.99      1.37 o
  -8   2  13        0.30        1.98      1.28 o
  -7   2  13        0.15       -1.80      1.80 o
  -6   2  13       51.37       54.36      2.04 o
  -5   2  13      167.32      165.73      4.68 o
  -4   2  13      123.03      142.98      4.32 o
  -3   2  13        1.03        1.34      1.53 o
  -2   2  13       12.63       10.01      1.07 o
  -1   2  13      157.45      154.33      4.60 o
   0   2  13       12.97       11.40      0.82 o
   1   2  13      627.62      607.74      9.09 o
   2   2  13        0.96       -1.71      1.73 o
   3   2  13       37.26       41.61      1.71 o
   4   2  13       45.98       48.43      1.77 o
   5   2  13        2.42        2.46      1.76 o
   6   2  13        1.19       -1.76      1.76 o
   7   2  13        6.06        7.42      1.00 o
  -8   3  13        2.73        2.58      0.92 o
  -7   3  13        0.01        2.20      1.34 o
  -6   3  13       46.88       44.92      1.90 o
  -5   3  13        1.95        3.55      1.85 o
  -4   3  13      439.09      455.02      8.42 o
  -3   3  13       33.26       27.01      1.55 o
  -2   3  13        7.10        8.52      1.03 o
  -1   3  13        5.84        5.24      2.05 o
   0   3  13       65.09       69.80      1.44 o
   1   3  13       36.98       33.98      1.62 o
   2   3  13      334.97      323.24      6.96 o
   3   3  13        0.42        0.73      1.81 o
   4   3  13       17.20       18.86      1.44 o
   5   3  13        8.37        4.48      2.03 o
   6   3  13        1.49        2.26      1.44 o
   7   3  13        2.20        3.61      1.16 o
  -7   4  13        0.56        3.60      1.21 o
  -6   4  13        1.70        0.91      1.62 o
  -5   4  13       31.57       33.04      1.65 o
  -4   4  13       41.98       38.36      1.86 o
  -3   4  13      317.74      320.49      7.28 o
  -2   4  13       14.30       12.58      1.22 o
  -1   4  13        1.51       -0.14      1.50 o
   0   4  13      111.50      122.47      2.71 o
   1   4  13      719.65      750.83     10.65 o
   2   4  13        0.00        1.43      1.56 o
   3   4  13        9.56        8.77      1.22 o
   4   4  13        0.22        1.38      1.61 o
   5   4  13        6.92        5.54      1.09 o
   6   4  13        1.51        3.00      1.41 o
  -7   5  13        0.10        0.34      1.18 o
  -6   5  13        0.13        1.00      1.43 o
  -5   5  13        4.71        5.22      1.03 o
  -4   5  13      116.36      111.24      3.50 o
  -3   5  13       79.26       80.87      2.46 o
  -2   5  13       22.19       22.46      1.47 o
  -1   5  13       31.52       31.91      1.71 o
   0   5  13      926.78      957.47     31.06 o
   1   5  13        2.35       -0.85      1.90 o
   2   5  13        0.67       -0.70      1.65 o
   3   5  13        0.00        1.91      1.43 o
   4   5  13        4.09        3.91      1.57 o
   5   5  13        1.57        1.42      1.34 o
  -6   6  13        0.18        1.25      1.18 o
  -5   6  13        0.62        0.74      1.34 o
  -4   6  13        0.80        2.43      1.53 o
  -3   6  13      194.59      204.77      5.69 o
  -2   6  13       25.46       22.58      1.60 o
  -1   6  13       10.43       11.70      1.29 o
   0   6  13       40.45       44.48      3.72 o
   1   6  13       39.31       37.45      1.62 o
   2   6  13       21.72       18.50      1.34 o
   3   6  13       15.56       16.86      1.24 o
   4   6  13        0.55        0.69      1.27 o
  -4   7  13        0.01        1.46      1.21 o
  -3   7  13        1.57        1.04      1.57 o
  -2   7  13      108.54      118.26      3.59 o
  -1   7  13        0.47        0.11      1.63 o
   0   7  13      232.02      242.00      5.63 o
   3   7  13        0.94        1.86      1.20 o
  -2   8  13        5.16        6.15      1.00 o
  -1   8  13      131.86      139.22      3.78 o
   0   8  13        0.49        2.71      0.77 o
  -8   0  14        0.36        1.50      1.06 o
  -7   0  14        3.45        4.26      1.12 o
  -6   0  14       59.61       47.84      1.97 o
  -5   0  14       65.42       60.94      2.08 o
  -4   0  14      171.92      156.89      4.45 o
  -3   0  14        3.54        2.74      1.72 o
  -2   0  14       21.23       25.04      1.38 o
  -1   0  14        2.24        1.81      1.63 o
   0   0  14       15.56       17.99      1.85 o
   1   0  14      301.06      308.10      6.79 o
   2   0  14     2066.50     2270.62     18.47 o
   3   0  14       82.40       84.84      2.47 o
   4   0  14       24.66       31.20      1.72 o
   5   0  14      211.32      204.88      5.76 o
   6   0  14        3.33        3.70      1.58 o
   7   0  14       10.15        5.46      0.96 o
  -8   1  14        1.83        2.96      1.32 o
  -7   1  14       69.88       62.55      2.06 o
  -6   1  14       53.40       50.03      1.96 o
  -5   1  14        6.35        4.38      1.88 o
  -4   1  14        5.06        8.91      1.17 o
  -3   1  14       57.92       64.06      1.96 o
  -2   1  14       29.49       35.62      1.49 o
  -1   1  14        1.31        3.86      1.41 o
   0   1  14      106.08      128.45      5.25 o
   1   1  14      158.43      175.97      5.18 o
   2   1  14       28.15       33.62      1.66 o
   3   1  14     1459.87     1587.97     15.69 o
   4   1  14      218.98      236.01      6.25 o
   5   1  14        0.43        3.37      1.61 o
   6   1  14        0.03       -0.47      1.58 o
   7   1  14        4.83        4.93      0.82 o
  -8   2  14       13.12       14.43      1.11 o
  -7   2  14        1.77        0.61      1.52 o
  -6   2  14        0.71        1.55      1.68 o
  -5   2  14       14.38       13.36      1.48 o
  -4   2  14       63.68       72.38      2.21 o
  -3   2  14        2.46        4.76      1.04 o
  -2   2  14      165.29      148.14      4.12 o
  -1   2  14        1.98        1.32      1.57 o
   0   2  14      195.59      191.03      7.92 o
   1   2  14        0.72        1.37      1.70 o
   2   2  14      893.04      912.70     11.71 o
   3   2  14        0.12       -0.88      1.76 o
   4   2  14       56.57       60.80      2.07 o
   5   2  14        3.18        2.98      1.92 o
   6   2  14        8.50       11.01      1.17 o
  -8   3  14        0.44        1.24      1.14 o
  -7   3  14        0.02       -1.56      1.56 o
  -6   3  14        4.96        5.16      1.79 o
  -5   3  14       37.45       37.73      1.86 o
  -4   3  14      101.16       98.29      2.98 o
  -3   3  14       63.62       58.17      1.99 o
  -2   3  14        4.11        5.51      1.13 o
  -1   3  14      208.71      227.39      5.97 o
   0   3  14      193.63      198.55      3.95 o
   1   3  14      658.04      683.98     10.23 o
   2   3  14        5.91        3.14      1.91 o
   3   3  14       22.86       27.34      1.56 o
   4   3  14       15.39       16.15      1.43 o
   5   3  14       22.48       24.20      1.43 o
   6   3  14        4.55        4.56      1.38 o
  -7   4  14        4.92        3.89      1.40 o
  -6   4  14       19.44       16.72      1.29 o
  -5   4  14        7.80        8.26      1.24 o
  -4   4  14       60.02       74.14      2.30 o
  -3   4  14       57.30       71.00      2.22 o
  -2   4  14        8.63        9.11      1.18 o
  -1   4  14       11.01       14.84      1.33 o
   0   4  14      166.85      168.51      3.19 o
   1   4  14       23.93       18.89      1.38 o
   2   4  14       30.13       36.15      1.76 o
   3   4  14       31.61       30.20      1.60 o
   4   4  14      155.22      153.12      4.23 o
   5   4  14       33.96       24.27      1.49 o
   6   4  14        0.78        0.24      1.23 o
  -6   5  14        1.99        2.93      1.31 o
  -5   5  14        7.26        6.79      1.14 o
  -4   5  14        0.07       -1.19      1.70 o
  -3   5  14      137.43      142.09      4.27 o
  -2   5  14        5.86        5.56      1.93 o
  -1   5  14       62.32       70.75      2.23 o
   0   5  14       38.92       42.01      2.74 o
   1   5  14      189.19      174.13      4.56 o
   2   5  14        2.80        3.36      1.51 o
   3   5  14        0.23       -0.38      1.62 o
   4   5  14        3.79        2.18      1.63 o
   5   5  14        3.30        2.82      0.87 o
  -5   6  14       21.40       22.21      1.29 o
  -4   6  14       52.18       52.88      1.88 o
  -3   6  14       52.40       48.92      1.86 o
  -2   6  14      210.52      226.88      5.81 o
  -1   6  14       21.80       21.21      1.40 o
   0   6  14        2.33       -0.38      1.83 o
   1   6  14       17.30       13.23      1.21 o
   2   6  14        1.96        1.47      1.54 o
   3   6  14       10.29        7.32      1.05 o
   4   6  14        1.73        1.97      1.17 o
  -4   7  14        9.32       11.60      0.91 o
  -3   7  14       48.75       50.15      1.76 o
  -2   7  14       42.98       44.07      1.78 o
  -1   7  14      134.56      136.23      3.62 o
   0   7  14       47.14       49.63      1.72 o
  -8   1  15        4.19        5.72      0.91 o
  -7   1  15        1.52       -0.69      1.42 o
  -6   1  15        8.25        5.62      1.92 o
  -5   1  15        6.70        6.12      2.00 o
  -4   1  15        5.24        4.74      1.83 o
  -3   1  15        0.00       -0.29      1.82 o
  -2   1  15        0.14       -1.88      1.88 o
  -1   1  15       13.34       11.80      1.22 o
   0   1  15       23.44       24.22      1.03 o
   1   1  15       29.37       29.35      1.54 o
   2   1  15       63.14       64.92      2.09 o
   3   1  15        3.09        4.84      2.29 o
   4   1  15       44.78       41.28      1.88 o
   5   1  15       12.72       10.60      1.21 o
   6   1  15        3.59        3.00      1.53 o
  -8   2  15        0.55        0.46      1.22 o
  -7   2  15        9.88        8.54      1.12 o
  -6   2  15       14.58       15.91      1.41 o
  -5   2  15       23.52       25.58      1.60 o
  -4   2  15       69.27       69.25      2.27 o
  -3   2  15       63.01       60.40      1.97 o
  -2   2  15        8.72        9.48      1.13 o
  -1   2  15       40.02       45.16      1.77 o
   0   2  15       12.01       15.06      1.30 o
   1   2  15      249.28      240.79      6.23 o
   2   2  15      172.86      161.83      4.54 o
   3   2  15      482.68      518.15      9.10 o
   4   2  15       70.49       72.45      2.24 o
   5   2  15       17.64       17.83      1.28 o
   6   2  15        0.32        1.01      1.21 o
  -7   3  15        0.24       -0.38      1.41 o
  -6   3  15        8.49        5.21      1.09 o
  -5   3  15        8.19        6.46      1.26 o
  -4   3  15        4.36        4.07      2.01 o
  -3   3  15       75.28       73.07      2.31 o
  -2   3  15       21.03       18.33      1.37 o
  -1   3  15       19.54       21.81      1.40 o
   0   3  15        8.74        8.54      0.81 o
   1   3  15       53.86       54.83      1.95 o
   2   3  15       35.18       31.32      1.64 o
   3   3  15        0.32       -1.56      1.88 o
   4   3  15      131.53      126.11      3.87 o
   5   3  15        9.64        7.63      1.18 o
   6   3  15        1.76        0.24      1.28 o
  -7   4  15        1.20        3.83      0.76 o
  -6   4  15        4.10        6.13      0.97 o
  -5   4  15       25.83       23.19      1.50 o
  -4   4  15      103.02      101.66      3.00 o
  -3   4  15       16.27       17.81      1.38 o
  -2   4  15        0.01        0.86      1.49 o
  -1   4  15        0.32       -1.16      1.73 o
   0   4  15       96.23       97.15      2.08 o
   1   4  15       54.59       51.27      1.95 o
   2   4  15       30.32       28.64      1.64 o
   3   4  15       69.66       63.15      2.08 o
   4   4  15        6.22        8.74      1.19 o
   5   4  15       49.75       51.87      1.74 o
  -6   5  15        0.03       -1.24      1.25 o
  -5   5  15        5.11        5.17      1.08 o
  -4   5  15       21.81       22.71      1.36 o
  -3   5  15      172.81      178.93      4.64 o
  -2   5  15       33.82       35.72      1.71 o
  -1   5  15        0.42       -1.22      1.71 o
   0   5  15        6.31        6.04      0.99 o
   1   5  15        0.22       -1.63      1.63 o
   2   5  15       11.38       11.09      1.17 o
   3   5  15       11.66       12.37      1.25 o
   4   5  15       59.88       59.65      1.89 o
  -5   6  15       29.62       27.91      1.32 o
  -4   6  15        2.29       -0.56      1.45 o
  -3   6  15       30.18       34.22      1.68 o
  -2   6  15       81.40       94.61      2.91 o
  -1   6  15        0.18        0.91      1.43 o
   0   6  15       38.55       38.95      1.63 o
   2   6  15        0.79       -0.49      1.43 o
   3   6  15        0.02        0.43      1.20 o
  -2   7  15        0.18       -0.32      1.27 o
  -1   7  15        7.43        7.65      1.02 o
   0   7  15        0.18       -0.08      1.22 o
  -7   0  16       18.72       20.29      1.32 o
  -6   0  16      221.40      194.04      5.46 o
  -5   0  16       38.80       35.95      1.85 o
  -4   0  16        0.16       -1.91      1.91 o
  -3   0  16       81.33       69.19      2.13 o
  -2   0  16      375.34      337.33      7.42 o
  -1   0  16       15.38       17.24      1.31 o
   0   0  16       68.54       73.65      1.68 o
   1   0  16       41.33       41.07      1.82 o
   2   0  16      904.39     1001.87     12.64 o
   3   0  16     1244.40     1311.78     14.31 o
   4   0  16       18.74       21.99      1.51 o
   5   0  16       71.75       72.32      2.18 o
   6   0  16        0.14       -1.26      1.28 o
  -7   1  16       29.87       28.85      1.43 o
  -6   1  16       13.30       15.76      1.34 o
  -5   1  16       75.75       72.24      2.23 o
  -4   1  16       11.81       13.24      1.32 o
  -3   1  16       38.49       37.54      1.73 o
  -2   1  16       71.91       70.41      2.22 o
  -1   1  16       11.03        5.33      1.94 o
   0   1  16       26.84       26.01      1.08 o
   1   1  16       21.38       23.21      1.53 o
   2   1  16       43.56       37.18      1.89 o
   3   1  16       97.87      101.12      3.03 o
   4   1  16       39.23       39.15      1.74 o
   5   1  16        0.02        3.17      0.95 o
   6   1  16        7.93        7.69      0.94 o
  -7   2  16        0.02        1.95      1.23 o
  -6   2  16       13.20       10.59      1.17 o
  -5   2  16        7.42       10.12      1.22 o
  -4   2  16       34.94       31.17      1.72 o
  -3   2  16       33.93       30.49      1.75 o
  -2   2  16      343.23      330.13      7.22 o
  -1   2  16       12.44       13.25      1.25 o
   0   2  16       74.71       77.09      2.17 o
   1   2  16       11.01       12.76      1.33 o
   2   2  16      156.52      155.96      4.40 o
   3   2  16      190.74      201.48      5.66 o
   4   2  16       30.12       34.24      1.69 o
   5   2  16        5.69        5.74      1.01 o
  -7   3  16        1.05        1.04      1.04 o
  -6   3  16        0.02        1.38      1.36 o
  -5   3  16       53.45       56.89      1.99 o
  -4   3  16        9.10       11.59      1.18 o
  -3   3  16       49.91       41.94      1.85 o
  -2   3  16       17.59       18.22      1.42 o
  -1   3  16        6.26        5.09      2.19 o
   0   3  16      103.93      112.90      6.21 o
   1   3  16       17.22       15.19      1.49 o
   2   3  16        3.54        4.66      1.09 o
   3   3  16       88.72       94.49      2.83 o
   4   3  16      219.92      209.42      5.21 o
   5   3  16        1.98        1.63      1.44 o
  -6   4  16       10.88        8.07      1.05 o
  -5   4  16        1.68        0.44      1.49 o
  -4   4  16       54.47       56.39      1.97 o
  -3   4  16        6.09        6.63      1.99 o
  -2   4  16        2.31        1.77      1.77 o
  -1   4  16        8.51        8.93      1.28 o
   0   4  16       12.59       13.96      0.91 o
   1   4  16        0.28       -1.62      1.62 o
   2   4  16       15.72       14.18      1.30 o
   3   4  16       33.73       27.68      1.44 o
   4   4  16      124.37      114.35      3.28 o
  -5   5  16        9.66        9.44      1.02 o
  -4   5  16        0.57        0.21      1.36 o
  -3   5  16       72.47       80.39      2.48 o
  -2   5  16       19.66       16.81      1.41 o
  -1   5  16       54.90       61.47      1.96 o
   0   5  16       28.32       31.01      1.63 o
   1   5  16       15.75       13.51      1.25 o
   2   5  16        0.11        1.64      1.38 o
   3   5  16       19.67       23.66      1.31 o
  -4   6  16        2.22        1.38      1.29 o
  -3   6  16       41.80       46.14      1.69 o
  -2   6  16       75.77       86.77      2.63 o
  -1   6  16       65.86       70.28      2.14 o
   0   6  16        5.18        3.46      1.54 o
   2   6  16        0.54        0.08      1.13 o
  -7   1  17        3.62        6.47      0.85 o
  -6   1  17        1.57        1.75      1.65 o
  -5   1  17        1.71        3.27      1.76 o
  -4   1  17        2.13        2.10      1.73 o
  -3   1  17        1.00        1.17      1.70 o
  -2   1  17       10.30       10.42      1.33 o
  -1   1  17        8.06        8.43      1.28 o
   0   1  17        2.04        1.27      3.38 o
   1   1  17        7.81        7.46      2.28 o
   2   1  17        0.17        1.55      1.89 o
   3   1  17      120.87      127.98      3.89 o
   4   1  17        0.03       -1.04      1.53 o
   5   1  17        0.02        1.95      1.35 o
  -6   2  17        0.79        0.82      1.42 o
  -5   2  17        2.26        2.36      1.64 o
  -4   2  17        1.07        4.33      1.49 o
  -3   2  17       21.62       19.88      1.47 o
  -2   2  17       29.87       27.77      1.63 o
  -1   2  17       74.94       75.54      2.25 o
   0   2  17        0.02       -1.27      1.27 o
   1   2  17        2.49       13.04      1.34 o
   2   2  17        2.07        0.81      1.76 o
   3   2  17       31.52       31.58      1.55 o
   4   2  17       13.03       13.89      1.18 o
   5   2  17        3.14        5.45      0.87 o
  -6   3  17        0.25       -0.27      1.26 o
  -5   3  17        3.10        5.10      1.58 o
  -4   3  17       10.38        9.93      1.14 o
  -3   3  17       26.60       28.98      1.67 o
  -2   3  17        2.45        4.23      1.74 o
  -1   3  17        1.11        0.42      1.79 o
   0   3  17        0.04       -0.42      1.20 o
   1   3  17        2.81        2.31      1.91 o
   2   3  17        1.79        2.66      1.68 o
   3   3  17      145.43      144.96      3.88 o
   4   3  17        5.62        4.81      0.98 o
  -5   4  17        0.03        0.56      1.27 o
  -4   4  17        0.55        0.99      1.41 o
  -3   4  17       16.29       13.25      1.29 o
  -2   4  17       20.18       23.59      1.38 o
  -1   4  17        3.83        4.60      1.88 o
   0   4  17       16.38       15.30      0.91 o
   1   4  17        8.43        8.81      1.17 o
   2   4  17        4.52        4.75      1.64 o
   3   4  17        9.15        5.37      1.65 o
   4   4  17       94.75       88.25      2.58 o
  -4   5  17       37.12       35.53      1.44 o
  -3   5  17       11.70       12.88      1.18 o
  -2   5  17       54.37       56.74      1.93 o
  -1   5  17        1.15        1.08      1.63 o
   0   5  17        0.77        0.52      1.49 o
   1   5  17       18.65       18.16      1.32 o
   2   5  17        3.04        3.66      1.36 o
   3   5  17        7.80        9.33      0.96 o
  -2   6  17        0.02        0.87      1.25 o
  -1   6  17        7.13        5.54      0.90 o
   0   6  17       30.70       34.05      1.34 o
  -6   0  18      117.40      121.66      3.39 o
  -5   0  18       13.58       14.10      1.33 o
  -4   0  18       25.11       26.77      1.47 o
  -3   0  18        0.27       -0.14      1.72 o
  -2   0  18      163.74      140.93      4.29 o
  -1   0  18       89.36       95.98      2.91 o
   0   0  18        0.32        0.81      1.20 o
   1   0  18       72.14       75.04      2.25 o
   2   0  18       64.10       60.95      2.08 o
   3   0  18      262.85      298.06      6.28 o
   4   0  18        3.43        5.02      1.57 o
  -6   1  18        0.06        1.19      1.29 o
  -5   1  18       17.97       16.43      1.37 o
  -4   1  18        0.33       -0.51      1.41 o
  -3   1  18       63.90       52.95      2.00 o
  -2   1  18      106.81      101.02      2.95 o
  -1   1  18       54.01       50.75      1.95 o
   0   1  18        2.33        1.76      1.17 o
   1   1  18        0.10        0.69      1.93 o
   2   1  18       60.70       59.69      2.00 o
   3   1  18       20.25       23.20      1.49 o
   4   1  18        1.01        0.57      1.31 o
  -6   2  18        7.72        7.33      0.98 o
  -5   2  18        0.46       -1.60      1.60 o
  -4   2  18       12.98       15.03      1.15 o
  -3   2  18        0.23        0.52      1.49 o
  -2   2  18        3.22        2.80      1.48 o
  -1   2  18        0.02        3.22      1.47 o
   0   2  18       11.97        9.02      0.87 o
   1   2  18       24.73       22.14      1.45 o
   2   2  18        2.68        3.53      1.48 o
   3   2  18        3.06        1.31      1.63 o
   4   2  18        5.42        6.28      1.01 o
  -5   3  18        0.23        1.39      1.31 o
  -4   3  18        0.00       -1.41      1.41 o
  -3   3  18       90.89       81.01      2.38 o
  -2   3  18       16.63       16.43      1.32 o
  -1   3  18       53.52       57.98      1.96 o
   0   3  18       41.16       44.80      3.04 o
   1   3  18       10.01       11.26      1.17 o
   2   3  18       54.49       55.99      1.94 o
   3   3  18        3.27        4.65      1.59 o
  -4   4  18        0.80       -0.18      1.16 o
  -3   4  18        2.97        2.49      1.42 o
  -2   4  18        0.22        1.73      1.46 o
  -1   4  18        0.32        1.23      1.30 o
   0   4  18       18.75       16.02      2.34 o
   1   4  18        2.49        3.61      1.49 o
   2   4  18        1.49        1.51      1.21 o
   3   4  18       27.19       19.81      1.17 o
  -3   5  18        4.56        5.78      0.91 o
  -2   5  18       28.79       31.50      1.41 o
  -1   5  18        0.52        1.16      1.26 o
   0   5  18        2.89        5.37      0.89 o
   1   5  18       13.65       13.02      0.99 o
  -5   1  19        0.29       -1.14      1.48 o
  -4   1  19        0.63        0.77      1.38 o
  -3   1  19        2.43        1.09      1.53 o
  -2   1  19        2.05        1.12      1.77 o
  -1   1  19       27.06       25.41      1.47 o
   0   1  19        0.00       -1.18      1.55 o
   1   1  19        3.47        2.92      1.66 o
   2   1  19       17.64       16.33      1.31 o
   3   1  19        3.41        2.38      1.39 o
  -5   2  19        7.68        9.43      1.04 o
  -4   2  19        0.43       -1.51      1.51 o
  -3   2  19       24.14       20.57      1.38 o
  -2   2  19        0.23        0.59      1.57 o
  -1   2  19       48.55       48.98      1.75 o
   0   2  19       28.94       27.49      1.07 o
   1   2  19        3.55        3.56      1.59 o
   2   2  19       14.77       16.27      1.28 o
   3   2  19        0.92        0.18      1.19 o
  -4   3  19        1.72        3.84      1.18 o
  -3   3  19        0.00       -0.61      1.41 o
  -2   3  19        0.01        1.27      1.32 o
  -1   3  19       25.90       23.51      1.43 o
   0   3  19       17.28       21.08      2.63 o
   1   3  19        0.12        1.33      1.26 o
   2   3  19        6.83        3.15      1.43 o
  -3   4  19        0.25        0.84      1.34 o
  -2   4  19        6.23        8.59      0.93 o
  -1   4  19       33.20       34.29      1.42 o
   0   4  19       16.11       13.45      3.20 o
   1   4  19        1.83        1.71      1.21 o
  -4   0  20        2.50        0.83      1.41 o
  -3   0  20        0.56       -1.48      1.48 o
  -2   0  20       10.94       10.31      1.12 o
  -1   0  20        0.39        3.31      1.46 o
   0   0  20       47.97       49.15      1.76 o
   1   0  20      112.83      117.75      3.37 o
   2   0  20       32.54       34.66      1.44 o
  -4   1  20        1.91        3.30      1.38 o
  -3   1  20       36.31       35.70      1.54 o
  -2   1  20        0.82        2.64      1.60 o
  -1   1  20        7.18        9.16      1.11 o
   0   1  20        0.07       -1.20      1.20 o
   1   1  20        4.39        4.52      1.49 o
   2   1  20      110.52      105.81      2.91 o
  -4   2  20        2.57        2.19      1.30 o
  -3   2  20        0.72        0.47      1.37 o
  -2   2  20       20.70       18.11      1.28 o
  -1   2  20       14.51       12.00      1.22 o
   0   2  20       13.17       15.26      2.64 o
   1   2  20        8.00        5.56      1.03 o
   2   2  20        0.55        1.61      1.19 o
  -3   3  20       30.99       36.79      1.40 o
  -2   3  20       21.92       24.90      1.24 o
  -1   3  20        0.50        1.32      1.21 o
   0   3  20        4.43        4.64      1.86 o
   1   3  20       17.96       18.43      1.14 o
  -3   1  21        0.87        0.47      1.28 o
  -2   1  21        1.84        0.25      1.22 o
  -1   1  21        0.94        0.34      1.16 o
   0   1  21        0.23        1.71      0.82 o
   1   1  21        5.44        3.76      1.38 o
  -2   2  21        0.53        3.10      1.08 o
  -1   2  21        0.62        1.70      1.15 o
   0   2  21        2.72        2.43      0.91 o
 
